# Supplementary material for: IGFBP7 is upregulated in islets from T2D donors and reduces insulin secretion
Source: iScience. 2024 Aug 20;27(9):110767. doi: 10.1016/j.isci.2024.110767 (PMC11402214; doi:10.1016/j.isci.2024.110767)
Supplement: Table S3. Differential expression analysis of gene changes in human islets after IGFBP7-treatment, related to Figure 2, donors listed in Table S2 [file mmc2.xlsx]

## Sheet: Project information
Project title
Insulin-like growth factor bidning protein (IGFBP7) is expressed in pancreatic islets and negatively regulates beta cell insulin secretion, Westholm E et al.
Sources of human material, see Key resources table for further information
Islet preparations from human cadaveric donors for functional experiments. Isolated in Uppsala, Sweden, and obtained through Nordic Network for Clinical Islet Transplantation.
Differential Expression (DE) analysis of genes performed using the DESeq2 tool
For further information on how the analysis was done, see Star Methods section Analysis of RNA-seq and scRNA-seq data.

## Sheet: DE_analysis
Project title
Insulin-like growth factor bidning protein (IGFBP7) is expressed in pancreatic islets and negatively regulates beta cell insulin secretion, Westholm E et al.
Sources of human material, see Key resources table for further information
Islet preparations from human cadaveric donors for functional experiments. Isolated in Uppsala, Sweden, and obtained through Nordic Network for Clinical Islet Transplantation.
Differential Expression (DE) analysis of genes performed using the DESeq2 tool
For further information on how the analysis was done, see Star Methods section Analysis of RNA-seq and scRNA-seq data.
ensembl_gene_id	external_gene_name	baseMean	log2FoldChange	lfcSE	stat	pvalue	padj	description
ENSG00000149269	PAK1	1444.43	-0.560137	0.108476	-5.16372	2.42093e-07	0.0101316	p21 (RAC1) activated kinase 1 [Source:HGNC Symbol;Acc:HGNC:8590]
ENSG00000204084	INPP5B	566.837	-0.618275	0.129431	-4.77686	1.7805e-06	0.0372571	inositol polyphosphate-5-phosphatase B [Source:HGNC Symbol;Acc:HGNC:6077]
ENSG00000274012	RN7SL2	1444.04	0.548118	0.118414	4.62884	3.67724e-06	0.0512975	RNA component of signal recognition particle 7SL2 [Source:HGNC Symbol;Acc:HGNC:23134]
ENSG00000229944	EIF4EP2	8.00569	-5.23079	1.19767	-4.36745	1.25704e-05	0.106323	eukaryotic translation initiation factor 4E pseudogene 2 [Source:HGNC Symbol;Acc:HGNC:32428]
ENSG00000258465		98.594	2.45502	0.563455	4.35709	1.31805e-05	0.106323	novel protein
ENSG00000254806	SYS1-DBNDD2	117.096	1.94063	0.448685	4.32514	1.52435e-05	0.106323	SYS1-DBNDD2 readthrough (NMD candidate) [Source:HGNC Symbol;Acc:HGNC:33535]
ENSG00000135862	LAMC1	6988.79	-0.333115	0.0788528	-4.22451	2.39458e-05	0.143162	laminin subunit gamma 1 [Source:HGNC Symbol;Acc:HGNC:6492]
ENSG00000242288	BMS1P4-AGAP5	27.4375	-3.34238	0.802756	-4.16363	3.13229e-05	0.145652	BMS1P4-AGAP5 readthrough [Source:HGNC Symbol;Acc:HGNC:55636]
ENSG00000103226	NOMO3	2918.31	-0.611535	0.146827	-4.16501	3.11344e-05	0.145652	NODAL modulator 3 [Source:HGNC Symbol;Acc:HGNC:25242]
ENSG00000131771	PPP1R1B	128.4	1.2882	0.317191	4.06129	4.88029e-05	0.20424	protein phosphatase 1 regulatory inhibitor subunit 1B [Source:HGNC Symbol;Acc:HGNC:9287]
ENSG00000145819	ARHGAP26	822.707	-0.430401	0.107276	-4.01208	6.01849e-05	0.228976	Rho GTPase activating protein 26 [Source:HGNC Symbol;Acc:HGNC:17073]
ENSG00000266820	KPNA2P3	52.0605	-2.41518	0.630811	-3.82869	0.000128829	0.291327	karyopherin subunit alpha 2 pseudogene 3 [Source:HGNC Symbol;Acc:HGNC:52870]
ENSG00000291031	BCORP1	36.0011	-2.30969	0.591454	-3.9051	9.41878e-05	0.291327	BCL6 corepressor pseudogene 1 [Source:NCBI gene (formerly Entrezgene);Acc:286554]
ENSG00000271741		145.378	-1.49188	0.388363	-3.84145	0.00012231	0.291327	novel transcript ZMYM6-ZMYM6NB readthrough
ENSG00000149573	MPZL2	378.681	0.730502	0.188718	3.87087	0.000108448	0.291327	myelin protein zero like 2 [Source:HGNC Symbol;Acc:HGNC:3496]
ENSG00000140548	ZNF710	595.981	-0.613044	0.157524	-3.89175	9.95228e-05	0.291327	zinc finger protein 710 [Source:HGNC Symbol;Acc:HGNC:25352]
ENSG00000276168	RN7SL1	728.302	0.462026	0.11992	3.85279	0.000116781	0.291327	RNA component of signal recognition particle 7SL1 [Source:HGNC Symbol;Acc:HGNC:10038]
ENSG00000171793	CTPS1	623.407	-0.456395	0.119406	-3.82221	0.000132263	0.291327	CTP synthase 1 [Source:HGNC Symbol;Acc:HGNC:2519]
ENSG00000100604	CHGA	76383.5	0.40643	0.103478	3.9277	8.5761e-05	0.291327	chromogranin A [Source:HGNC Symbol;Acc:HGNC:1929]
ENSG00000139719	VPS33A	1066.3	-0.505151	0.133663	-3.77929	0.000157276	0.329099	VPS33A core subunit of CORVET and HOPS complexes [Source:HGNC Symbol;Acc:HGNC:18179]
ENSG00000171236	LRG1	548.352	0.861214	0.230711	3.73286	0.000189315	0.361648	leucine rich alpha-2-glycoprotein 1 [Source:HGNC Symbol;Acc:HGNC:29480]
ENSG00000254413	CHKB-CPT1B	440.894	0.720201	0.19299	3.7318	0.000190114	0.361648	CHKB-CPT1B readthrough (NMD candidate) [Source:HGNC Symbol;Acc:HGNC:41998]
ENSG00000290440		9.02144	-4.33654	1.17286	-3.69742	0.000217806	0.379799	novel transcript
ENSG00000196167	COLCA1	363.016	0.553044	0.149416	3.70136	0.000214449	0.379799	colorectal cancer associated 1 [Source:HGNC Symbol;Acc:HGNC:33789]
ENSG00000198406	BZW1P2	64.1872	-10.8685	3.03673	-3.57903	0.000344872	0.390079	basic leucine zipper and W2 domains 1 pseudogene 2 [Source:HGNC Symbol;Acc:HGNC:33954]
ENSG00000231205	ZNF826P	45.6969	6.0264	1.68143	3.58408	0.000338264	0.390079	zinc finger protein 826 pseudogene [Source:HGNC Symbol;Acc:HGNC:33875]
ENSG00000289697		87.0141	4.01926	1.11709	3.59797	0.000320713	0.390079	novel protein
ENSG00000289758		32.4717	2.99844	0.828396	3.61958	0.000295083	0.390079	novel protein HPS1-PYROXD2 readthrough
ENSG00000255104	ZNF286A-TBC1D26	15.5718	2.40381	0.664104	3.61962	0.000295032	0.390079	ZNF286A-TBC1D26 readthrough (NMD candidate) [Source:HGNC Symbol;Acc:HGNC:55384]
ENSG00000258653		59.3018	-1.33535	0.364599	-3.66251	0.000249758	0.390079	novel protein
ENSG00000286905		88.7424	1.04015	0.285758	3.63996	0.000272682	0.390079	novel protein
ENSG00000170835	CEL	2609.81	1.00744	0.280847	3.58717	0.000334286	0.390079	carboxyl ester lipase [Source:HGNC Symbol;Acc:HGNC:1848]
ENSG00000091704	CPA1	8579.4	0.869748	0.236856	3.67206	0.000240604	0.390079	carboxypeptidase A1 [Source:HGNC Symbol;Acc:HGNC:2296]
ENSG00000091986	CCDC80	716.134	-0.636095	0.175471	-3.62508	0.000288869	0.390079	coiled-coil domain containing 80 [Source:HGNC Symbol;Acc:HGNC:30649]
ENSG00000100104	SRRD	802.432	-0.579675	0.160632	-3.60871	0.000307723	0.390079	SRR1 domain containing [Source:HGNC Symbol;Acc:HGNC:33910]
ENSG00000080561	MID2	1427.41	-0.519266	0.144537	-3.59261	0.000327386	0.390079	midline 2 [Source:HGNC Symbol;Acc:HGNC:7096]
ENSG00000129493	HEATR5A	1301.73	-0.409728	0.112774	-3.63317	0.000279962	0.390079	HEAT repeat containing 5A [Source:HGNC Symbol;Acc:HGNC:20276]
ENSG00000146477	SLC22A3	282.966	-0.539699	0.151096	-3.5719	0.000354397	0.390304	solute carrier family 22 member 3 [Source:HGNC Symbol;Acc:HGNC:10967]
ENSG00000030419	IKZF2	358.99	0.544456	0.153327	3.55095	0.000383849	0.400565	IKAROS family zinc finger 2 [Source:HGNC Symbol;Acc:HGNC:13177]
ENSG00000185219	ZNF445	1246.14	-0.432919	0.122117	-3.54512	0.000392429	0.400565	zinc finger protein 445 [Source:HGNC Symbol;Acc:HGNC:21018]
ENSG00000159713	TPPP3	1215.43	0.400805	0.112721	3.55573	0.00037693	0.400565	tubulin polymerization promoting protein family member 3 [Source:HGNC Symbol;Acc:HGNC:24162]
ENSG00000267426		11.434	-5.13347	1.46402	-3.50642	0.000454178	0.437444	novel protein
ENSG00000207524	RNU6-33P	39.1358	-2.60643	0.746569	-3.49122	0.000480822	0.437444	RNA U6 small nuclear 33 pseudogene [Source:HGNC Symbol;Acc:HGNC:34277]
ENSG00000270149		748.975	2.54002	0.726677	3.49539	0.000473369	0.437444	novel transcript TSTD1 - F11R readthrough
ENSG00000185942	NKAIN3	18.0305	-2.26055	0.643368	-3.51362	0.000442046	0.437444	sodium/potassium transporting ATPase interacting 3 [Source:HGNC Symbol;Acc:HGNC:26829]
ENSG00000218336	TENM3	2442.52	-0.569013	0.162856	-3.49397	0.000475895	0.437444	teneurin transmembrane protein 3 [Source:HGNC Symbol;Acc:HGNC:29944]
ENSG00000127804	METTL16	1477.51	-0.4241	0.121851	-3.48047	0.000500526	0.445114	methyltransferase 16 N6-methyladenosine [Source:HGNC Symbol;Acc:HGNC:28484]
ENSG00000204977	TRIM13	1233.29	-0.378028	0.10878	-3.47517	0.000510525	0.445114	tripartite motif containing 13 [Source:HGNC Symbol;Acc:HGNC:9976]
ENSG00000129757	CDKN1C	7204.8	0.403275	0.116777	3.45338	0.000553603	0.472822	cyclin dependent kinase inhibitor 1C [Source:HGNC Symbol;Acc:HGNC:1786]
ENSG00000228748		34.3286	1.77682	0.516384	3.44089	0.000579795	0.485288	novel transcript
ENSG00000250135		33.4224	5.69027	1.65944	3.42904	0.000605728	0.488101	novel transcript
ENSG00000288710		91.3284	-3.06606	0.895585	-3.42353	0.000618144	0.488101	novel protein
ENSG00000168631	MUCL3	49.964	-1.43918	0.419877	-3.42762	0.000608886	0.488101	mucin like 3 [Source:HGNC Symbol;Acc:HGNC:21666]
ENSG00000240225	ZNF542P	81.7432	-8.06215	2.37773	-3.39069	0.000697166	0.503228	zinc finger protein 542 pseudogene [Source:HGNC Symbol;Acc:HGNC:25393]
ENSG00000215695	RSC1A1	118.316	-5.02294	1.49341	-3.36339	0.000769903	0.503228	regulator of solute carriers 1 [Source:HGNC Symbol;Acc:HGNC:10458]
ENSG00000288683		294.604	1.34249	0.397568	3.37675	0.000733465	0.503228	novel protein PEX26-TUBA8
ENSG00000114204	SERPINI2	146.585	1.3424	0.394871	3.39958	0.000674891	0.503228	serpin family I member 2 [Source:HGNC Symbol;Acc:HGNC:8945]
ENSG00000286070		287.839	-1.20998	0.359769	-3.36321	0.000770428	0.503228	novel protein
ENSG00000108424	KPNB1	9336.99	-0.836415	0.249022	-3.35879	0.000782836	0.503228	karyopherin subunit beta 1 [Source:HGNC Symbol;Acc:HGNC:6400]
ENSG00000204519	ZNF551	289.949	-0.741628	0.219732	-3.37514	0.000737769	0.503228	zinc finger protein 551 [Source:HGNC Symbol;Acc:HGNC:25108]
ENSG00000136059	VILL	232.974	0.607288	0.17835	3.40504	0.000661535	0.503228	villin like [Source:HGNC Symbol;Acc:HGNC:30906]
ENSG00000172869	DMXL1	2332.88	0.598862	0.17872	3.35085	0.000805646	0.503228	Dmx like 1 [Source:HGNC Symbol;Acc:HGNC:2937]
ENSG00000103512	NOMO1	7916.34	-0.431305	0.128417	-3.35862	0.000783323	0.503228	NODAL modulator 1 [Source:HGNC Symbol;Acc:HGNC:30060]
ENSG00000114861	FOXP1	2470.11	-0.427246	0.126744	-3.37093	0.000749149	0.503228	forkhead box P1 [Source:HGNC Symbol;Acc:HGNC:3823]
ENSG00000134262	AP4B1	458.121	-0.423122	0.124277	-3.40467	0.00066244	0.503228	adaptor related protein complex 4 subunit beta 1 [Source:HGNC Symbol;Acc:HGNC:572]
ENSG00000006007	GDE1	3009.65	-0.422948	0.126126	-3.35337	0.00079835	0.503228	glycerophosphodiester phosphodiesterase 1 [Source:HGNC Symbol;Acc:HGNC:29644]
ENSG00000144909	OSBPL11	522.288	-0.393077	0.116613	-3.37079	0.000749535	0.503228	oxysterol binding protein like 11 [Source:HGNC Symbol;Acc:HGNC:16397]
ENSG00000237188		24.7403	-2.38469	0.7172	-3.325	0.000884177	0.510976	novel transcript antisense to FMO5
ENSG00000259529		174.459	2.27357	0.682819	3.32969	0.000869441	0.510976	novel transcript
ENSG00000257303	CNPY2-AS1	60.0647	0.943171	0.284497	3.31522	0.000915701	0.510976	CNPY2 antisense RNA 1 [Source:HGNC Symbol;Acc:HGNC:55480]
ENSG00000284879	NCAL1	171.655	-0.790629	0.238752	-3.31151	0.000927937	0.510976	NK cell activity associated lncRNA 1 [Source:HGNC Symbol;Acc:HGNC:56663]
ENSG00000196205	EEF1A1P5	579.618	-0.707571	0.213646	-3.31188	0.000926706	0.510976	eukaryotic translation elongation factor 1 alpha 1 pseudogene 5 [Source:HGNC Symbol;Acc:HGNC:3200]
ENSG00000285565		421.856	0.648	0.19444	3.33265	0.00086024	0.510976	novel transcript
ENSG00000085511	MAP3K4	1371.44	-0.567593	0.171298	-3.31349	0.000921404	0.510976	mitogen-activated protein kinase kinase kinase 4 [Source:HGNC Symbol;Acc:HGNC:6856]
ENSG00000125482	TTF1	418.925	-0.461646	0.138859	-3.32456	0.000885573	0.510976	transcription termination factor 1 [Source:HGNC Symbol;Acc:HGNC:12397]
ENSG00000159658	EFCAB14	4951.28	-0.279053	0.0838103	-3.32958	0.000869778	0.510976	EF-hand calcium binding domain 14 [Source:HGNC Symbol;Acc:HGNC:29051]
ENSG00000143248	RGS5	1700.77	-0.410163	0.124144	-3.30393	0.000953385	0.518171	regulator of G protein signaling 5 [Source:HGNC Symbol;Acc:HGNC:10001]
ENSG00000270181	BIVM-ERCC5	16.2624	-9.81425	3.00266	-3.26852	0.00108112	0.5268	BIVM-ERCC5 readthrough [Source:HGNC Symbol;Acc:HGNC:43690]
ENSG00000254852	NPIPA2	48.4597	-6.46205	1.98666	-3.25273	0.00114302	0.5268	nuclear pore complex interacting protein family member A2 [Source:HGNC Symbol;Acc:HGNC:41979]
ENSG00000290396		89.4014	-4.87227	1.49111	-3.26755	0.00108484	0.5268	novel transcript
ENSG00000285517		66.1546	-1.01702	0.311531	-3.2646	0.0010962	0.5268	long intergenic non-protein coding RNA 941
ENSG00000259291	ZNF710-AS1	62.1486	0.973079	0.299214	3.25212	0.00114549	0.5268	ZNF710 antisense RNA 1 [Source:HGNC Symbol;Acc:HGNC:53141]
ENSG00000284874		793.879	0.882543	0.269557	3.27405	0.0010602	0.5268	novel transcript
ENSG00000029534	ANK1	149.794	0.679141	0.207508	3.27285	0.0010647	0.5268	ankyrin 1 [Source:HGNC Symbol;Acc:HGNC:492]
ENSG00000158623	COPG2	873.774	-0.590608	0.181371	-3.25636	0.00112851	0.5268	COPI coat complex subunit gamma 2 [Source:HGNC Symbol;Acc:HGNC:2237]
ENSG00000158869	FCER1G	166.17	-0.580151	0.177414	-3.27003	0.00107536	0.5268	Fc epsilon receptor Ig [Source:HGNC Symbol;Acc:HGNC:3611]
ENSG00000198466	ZNF587	1561.1	-0.523223	0.159805	-3.27414	0.00105984	0.5268	zinc finger protein 587 [Source:HGNC Symbol;Acc:HGNC:30955]
ENSG00000254996	ANKHD1-EIF4EBP3	1460.81	-0.519024	0.15898	-3.2647	0.00109579	0.5268	ANKHD1-EIF4EBP3 readthrough [Source:HGNC Symbol;Acc:HGNC:33530]
ENSG00000120253	NUP43	770.543	-0.477781	0.146856	-3.25339	0.00114036	0.5268	nucleoporin 43 [Source:HGNC Symbol;Acc:HGNC:21182]
ENSG00000163900	TMEM41A	761.452	-0.408823	0.125046	-3.26937	0.00107788	0.5268	transmembrane protein 41A [Source:HGNC Symbol;Acc:HGNC:30544]
ENSG00000114541	FRMD4B	536.583	-0.394515	0.120706	-3.26841	0.00108155	0.5268	FERM domain containing 4B [Source:HGNC Symbol;Acc:HGNC:24886]
ENSG00000120868	APAF1	821.376	0.640885	0.19733	3.24778	0.00116309	0.529079	apoptotic peptidase activating factor 1 [Source:HGNC Symbol;Acc:HGNC:576]
ENSG00000100206	DMC1	3.50946	-4.22372	1.30535	-3.2357	0.00121347	0.534565	DNA meiotic recombinase 1 [Source:HGNC Symbol;Acc:HGNC:2927]
ENSG00000247627	MTND4P12	2429.53	-0.944069	0.291245	-3.2415	0.00118904	0.534565	MT-ND4 pseudogene 12 [Source:HGNC Symbol;Acc:HGNC:42199]
ENSG00000260772		333.175	0.681307	0.210411	3.23798	0.0012038	0.534565	novel transcript
ENSG00000290659		29.0074	-1.38157	0.429189	-3.21901	0.00128634	0.54055	novel transcript
ENSG00000188211	NCR3LG1	1008.09	-0.605086	0.188042	-3.21783	0.00129164	0.54055	natural killer cell cytotoxicity receptor 3 ligand 1 [Source:HGNC Symbol;Acc:HGNC:42400]
ENSG00000123472	ATPAF1	1242.5	-0.591028	0.183383	-3.22292	0.00126889	0.54055	ATP synthase mitochondrial F1 complex assembly factor 1 [Source:HGNC Symbol;Acc:HGNC:18803]
ENSG00000143319	ISG20L2	880.107	-0.557703	0.173008	-3.22357	0.00126604	0.54055	interferon stimulated exonuclease gene 20 like 2 [Source:HGNC Symbol;Acc:HGNC:25745]
ENSG00000260314	MRC1	775.706	-0.515118	0.15984	-3.22271	0.00126985	0.54055	mannose receptor C-type 1 [Source:HGNC Symbol;Acc:HGNC:7228]
ENSG00000272414	FAM47E-STBD1	98.3529	-1.45944	0.458971	-3.17981	0.00147373	0.579045	FAM47E-STBD1 readthrough [Source:HGNC Symbol;Acc:HGNC:44667]
ENSG00000286264		222.381	1.34507	0.423006	3.17978	0.00147387	0.579045	novel protein
ENSG00000203761	MSTO2P	177.699	0.910561	0.286442	3.17886	0.00147853	0.579045	misato family member 2 pseudogene [Source:HGNC Symbol;Acc:HGNC:26329]
ENSG00000173531	MST1	226.402	-0.538904	0.169181	-3.18538	0.00144566	0.579045	macrophage stimulating 1 [Source:HGNC Symbol;Acc:HGNC:7380]
ENSG00000166326	TRIM44	5896.44	-0.489107	0.15388	-3.17848	0.00148047	0.579045	tripartite motif containing 44 [Source:HGNC Symbol;Acc:HGNC:19016]
ENSG00000091157	WDR7	1842.56	-0.462582	0.145101	-3.18799	0.00143264	0.579045	WD repeat domain 7 [Source:HGNC Symbol;Acc:HGNC:13490]
ENSG00000135473	PAN2	2213.53	-0.397577	0.124851	-3.18442	0.00145046	0.579045	poly(A) specific ribonuclease subunit PAN2 [Source:HGNC Symbol;Acc:HGNC:20074]
ENSG00000262526		132.691	-9.63411	3.03723	-3.172	0.00151392	0.586631	novel protein
ENSG00000228903	RASA4CP	56.3407	1.13399	0.35797	3.16783	0.00153582	0.586631	RAS p21 protein activator 4C pseudogene [Source:HGNC Symbol;Acc:HGNC:44185]
ENSG00000221869	CEBPD	2307.32	0.484708	0.153193	3.16404	0.00155594	0.586631	CCAAT enhancer binding protein delta [Source:HGNC Symbol;Acc:HGNC:1835]
ENSG00000164941	INTS8	879.599	-0.350226	0.110608	-3.16637	0.00154356	0.586631	integrator complex subunit 8 [Source:HGNC Symbol;Acc:HGNC:26048]
ENSG00000168944	CEP120	1058.89	0.652133	0.20653	3.15757	0.0015909	0.594458	centrosomal protein 120 [Source:HGNC Symbol;Acc:HGNC:26690]
ENSG00000162191	UBXN1	2016.92	0.385635	0.122416	3.15019	0.00163165	0.604287	UBX domain protein 1 [Source:HGNC Symbol;Acc:HGNC:18402]
ENSG00000164761	TNFRSF11B	911.367	-0.502609	0.159692	-3.14736	0.00164753	0.604819	TNF receptor superfamily member 11b [Source:HGNC Symbol;Acc:HGNC:11909]
ENSG00000204650	LINC02210	563.965	-0.681917	0.217545	-3.13461	0.00172085	0.62624	long intergenic non-protein coding RNA 2210 [Source:HGNC Symbol;Acc:HGNC:26327]
ENSG00000242661	RPS3AP43	16.716	2.76551	0.885163	3.12429	0.00178232	0.6409	RPS3A pseudogene 43 [Source:HGNC Symbol;Acc:HGNC:36684]
ENSG00000173482	PTPRM	2674.32	-0.482427	0.154488	-3.12274	0.00179176	0.6409	protein tyrosine phosphatase receptor type M [Source:HGNC Symbol;Acc:HGNC:9675]
ENSG00000268614		29.7093	9.22808	3.03708	3.03847	0.0023778	0.647307	novel transcript
ENSG00000124208	PEDS1-UBE2V1	86.3563	-5.86812	1.92917	-3.04178	0.00235184	0.647307	PEDS1-UBE2V1 readthrough [Source:HGNC Symbol;Acc:HGNC:33521]
ENSG00000257921		60.1961	3.26479	1.06366	3.06939	0.00214499	0.647307	novel protein
ENSG00000290893		6.89861	-3.18996	1.05059	-3.03635	0.00239463	0.647307	novel transcript
ENSG00000011052	NME1-NME2	967.585	2.78198	0.921357	3.01943	0.00253248	0.647307	NME1-NME2 readthrough [Source:HGNC Symbol;Acc:HGNC:33531]
ENSG00000285130		36.6894	-2.5184	0.82877	-3.03872	0.00237586	0.647307	novel protein
ENSG00000236090	LDHAP3	38.5927	-2.0327	0.664888	-3.0572	0.00223412	0.647307	lactate dehydrogenase A pseudogene 3 [Source:HGNC Symbol;Acc:HGNC:6538]
ENSG00000126759	CFP	16.6743	-1.74545	0.571048	-3.05657	0.00223888	0.647307	complement factor properdin [Source:HGNC Symbol;Acc:HGNC:8864]
ENSG00000233270	SNRPEP4	20.3184	1.42749	0.459237	3.10839	0.0018811	0.647307	SNRPE pseudogene 4 [Source:HGNC Symbol;Acc:HGNC:43446]
ENSG00000290840	XGY2	116.453	1.41335	0.465477	3.03634	0.00239467	0.647307	XG pseudogene Y-linked 2 [Source:HGNC Symbol;Acc:HGNC:34022]
ENSG00000285641		146.287	1.28353	0.418553	3.06659	0.00216515	0.647307	novel protein
ENSG00000260807	CEROX1	51.9135	1.23294	0.405519	3.04039	0.00236269	0.647307	cytoplasmic endogenous regulator of oxidative phosphorylation 1 [Source:HGNC Symbol;Acc:HGNC:53928]
ENSG00000290947		90.9454	0.963257	0.313316	3.0744	0.00210928	0.647307	novel transcript
ENSG00000158014	SLC30A2	231.412	0.956516	0.312151	3.06428	0.00218197	0.647307	solute carrier family 30 member 2 [Source:HGNC Symbol;Acc:HGNC:11013]
ENSG00000225972	MTND1P23	304.36	-0.847528	0.276819	-3.06167	0.00220105	0.647307	MT-ND1 pseudogene 23 [Source:HGNC Symbol;Acc:HGNC:42092]
ENSG00000277142	LINC00235	82.0642	0.774969	0.25136	3.08311	0.00204851	0.647307	long intergenic non-protein coding RNA 235 [Source:HGNC Symbol;Acc:HGNC:14138]
ENSG00000224389	C4B	1031.27	0.736952	0.238233	3.09341	0.00197869	0.647307	complement C4B (Chido blood group) [Source:HGNC Symbol;Acc:HGNC:1324]
ENSG00000151320	AKAP6	357.317	-0.71382	0.234354	-3.04591	0.00231977	0.647307	A-kinase anchoring protein 6 [Source:HGNC Symbol;Acc:HGNC:376]
ENSG00000290851		339.746	0.713774	0.232763	3.06653	0.00216557	0.647307	novel transcript
ENSG00000165312	OTUD1	798.226	0.681683	0.222673	3.06137	0.00220327	0.647307	OTU deubiquitinase 1 [Source:HGNC Symbol;Acc:HGNC:27346]
ENSG00000205236		632.899	0.67123	0.22164	3.02847	0.00245791	0.647307	novel protein UPK3BL-RASA4 readthrough
ENSG00000165322	ARHGAP12	2551.42	0.67059	0.219107	3.06056	0.00220925	0.647307	Rho GTPase activating protein 12 [Source:HGNC Symbol;Acc:HGNC:16348]
ENSG00000169302	STK32A	281.569	-0.653704	0.209901	-3.11435	0.00184353	0.647307	serine/threonine kinase 32A [Source:HGNC Symbol;Acc:HGNC:28317]
ENSG00000103047	TANGO6	349.172	-0.653013	0.214577	-3.04326	0.00234027	0.647307	transport and golgi organization 6 homolog [Source:HGNC Symbol;Acc:HGNC:25749]
ENSG00000078295	ADCY2	301.944	-0.614696	0.199114	-3.08715	0.00202084	0.647307	adenylate cyclase 2 [Source:HGNC Symbol;Acc:HGNC:233]
ENSG00000180233	ZNRF2	1502.04	0.610048	0.202089	3.01871	0.00253852	0.647307	zinc and ring finger 2 [Source:HGNC Symbol;Acc:HGNC:22316]
ENSG00000155393	HEATR3	477.785	-0.547148	0.179801	-3.04308	0.00234171	0.647307	HEAT repeat containing 3 [Source:HGNC Symbol;Acc:HGNC:26087]
ENSG00000214013	GANC	548.794	-0.544846	0.179808	-3.03015	0.00244433	0.647307	glucosidase alpha neutral C [Source:HGNC Symbol;Acc:HGNC:4139]
ENSG00000182621	PLCB1	1086.55	0.542176	0.177422	3.05585	0.00224427	0.647307	phospholipase C beta 1 [Source:HGNC Symbol;Acc:HGNC:15917]
ENSG00000156218	ADAMTSL3	138.477	-0.536453	0.174329	-3.07724	0.00208924	0.647307	ADAMTS like 3 [Source:HGNC Symbol;Acc:HGNC:14633]
ENSG00000121417	ZNF211	454.066	-0.522813	0.173214	-3.01832	0.00254183	0.647307	zinc finger protein 211 [Source:HGNC Symbol;Acc:HGNC:13003]
ENSG00000106538	RARRES2	643.34	0.502681	0.164806	3.05013	0.0022874	0.647307	retinoic acid receptor responder 2 [Source:HGNC Symbol;Acc:HGNC:9868]
ENSG00000066629	EML1	591.392	-0.487482	0.160818	-3.03126	0.00243536	0.647307	EMAP like 1 [Source:HGNC Symbol;Acc:HGNC:3330]
ENSG00000143322	ABL2	1897.78	-0.464833	0.153447	-3.02927	0.00245145	0.647307	ABL proto-oncogene 2 non-receptor tyrosine kinase [Source:HGNC Symbol;Acc:HGNC:77]
ENSG00000133794	BMAL1	920.631	0.463848	0.149922	3.09393	0.00197524	0.647307	basic helix-loop-helix ARNT like 1 [Source:HGNC Symbol;Acc:HGNC:701]
ENSG00000182196	ARL6IP4	2947.43	0.459421	0.152068	3.02116	0.00251808	0.647307	ADP ribosylation factor like GTPase 6 interacting protein 4 [Source:HGNC Symbol;Acc:HGNC:18076]
ENSG00000023228	NDUFS1	4111.93	-0.458311	0.150326	-3.04878	0.00229772	0.647307	NADH:ubiquinone oxidoreductase core subunit S1 [Source:HGNC Symbol;Acc:HGNC:7707]
ENSG00000132305	IMMT	2550.45	-0.456615	0.147547	-3.0947	0.0019701	0.647307	inner membrane mitochondrial protein [Source:HGNC Symbol;Acc:HGNC:6047]
ENSG00000111640	GAPDH	70866.6	0.440751	0.14325	3.07679	0.00209245	0.647307	glyceraldehyde-3-phosphate dehydrogenase [Source:HGNC Symbol;Acc:HGNC:4141]
ENSG00000100393	EP300	4704.48	-0.430827	0.138778	-3.10443	0.00190646	0.647307	E1A binding protein p300 [Source:HGNC Symbol;Acc:HGNC:3373]
ENSG00000116260	QSOX1	5682.07	0.42424	0.137952	3.07526	0.00210318	0.647307	quiescin sulfhydryl oxidase 1 [Source:HGNC Symbol;Acc:HGNC:9756]
ENSG00000133619	KRBA1	347.471	-0.40343	0.133552	-3.02078	0.00252127	0.647307	KRAB-A domain containing 1 [Source:HGNC Symbol;Acc:HGNC:22228]
ENSG00000139318	DUSP6	778.06	-0.3968	0.131282	-3.02251	0.00250691	0.647307	dual specificity phosphatase 6 [Source:HGNC Symbol;Acc:HGNC:3072]
ENSG00000121060	TRIM25	1940.83	-0.389461	0.125336	-3.10732	0.00188789	0.647307	tripartite motif containing 25 [Source:HGNC Symbol;Acc:HGNC:12932]
ENSG00000114268	PFKFB4	628.97	0.38777	0.125982	3.07797	0.00208413	0.647307	6-phosphofructo-2-kinase/fructose-2 6-biphosphatase 4 [Source:HGNC Symbol;Acc:HGNC:8875]
ENSG00000214655	ZSWIM8	3994.8	-0.344527	0.11261	-3.05948	0.00221722	0.647307	zinc finger SWIM-type containing 8 [Source:HGNC Symbol;Acc:HGNC:23528]
ENSG00000175216	CKAP5	2992.98	-0.33677	0.111621	-3.01709	0.00255211	0.647307	cytoskeleton associated protein 5 [Source:HGNC Symbol;Acc:HGNC:28959]
ENSG00000068878	PSME4	2973.65	-0.313862	0.103805	-3.02358	0.00249801	0.647307	proteasome activator subunit 4 [Source:HGNC Symbol;Acc:HGNC:20635]
ENSG00000167755	KLK6	18.4473	2.04243	0.678251	3.01132	0.00260115	0.654987	kallikrein related peptidase 6 [Source:HGNC Symbol;Acc:HGNC:6367]
ENSG00000116497	S100PBP	606.565	-0.44442	0.147655	-3.00986	0.00261369	0.654987	S100P binding protein [Source:HGNC Symbol;Acc:HGNC:25768]
ENSG00000166006	KCNC2	101.628	-0.650001	0.216324	-3.00476	0.00265789	0.658182	potassium voltage-gated channel subfamily C member 2 [Source:HGNC Symbol;Acc:HGNC:6234]
ENSG00000179277	MEIS3P1	150.687	0.57528	0.191424	3.00527	0.00265346	0.658182	Meis homeobox 3 pseudogene 1 [Source:HGNC Symbol;Acc:HGNC:7002]
ENSG00000122733	PHF24	25.6042	-1.92848	0.64565	-2.98688	0.00281838	0.662753	PHD finger protein 24 [Source:HGNC Symbol;Acc:HGNC:29180]
ENSG00000019102	VSIG2	67.1321	1.16191	0.38814	2.99354	0.00275759	0.662753	V-set and immunoglobulin domain containing 2 [Source:HGNC Symbol;Acc:HGNC:17149]
ENSG00000284969		121.011	-0.987502	0.330993	-2.98346	0.00285012	0.662753	novel protein
ENSG00000177301	KCNA2	132.002	-0.982005	0.327494	-2.99855	0.00271272	0.662753	potassium voltage-gated channel subfamily A member 2 [Source:HGNC Symbol;Acc:HGNC:6220]
ENSG00000143971	ETAA1	782.411	0.771987	0.258185	2.99006	0.00278926	0.662753	ETAA1 activator of ATR kinase [Source:HGNC Symbol;Acc:HGNC:24648]
ENSG00000171345	KRT19	6786.01	0.655445	0.219791	2.98212	0.00286256	0.662753	keratin 19 [Source:HGNC Symbol;Acc:HGNC:6436]
ENSG00000132341	RAN	7561.18	-0.599207	0.200019	-2.99575	0.00273773	0.662753	RAN member RAS oncogene family [Source:HGNC Symbol;Acc:HGNC:9846]
ENSG00000170385	SLC30A1	3280.29	0.583083	0.195127	2.98823	0.002806	0.662753	solute carrier family 30 member 1 [Source:HGNC Symbol;Acc:HGNC:11012]
ENSG00000131652	THOC6	514.242	0.548954	0.184107	2.98172	0.00286639	0.662753	THO complex subunit 6 [Source:HGNC Symbol;Acc:HGNC:28369]
ENSG00000102393	GLA	859.522	-0.480906	0.161035	-2.98635	0.00282332	0.662753	galactosidase alpha [Source:HGNC Symbol;Acc:HGNC:4296]
ENSG00000171467	ZNF318	2321.27	-0.448614	0.149657	-2.99761	0.00272107	0.662753	zinc finger protein 318 [Source:HGNC Symbol;Acc:HGNC:13578]
ENSG00000041802	LSG1	1497.64	-0.43125	0.144137	-2.99194	0.00277212	0.662753	large 60S subunit nuclear export GTPase 1 [Source:HGNC Symbol;Acc:HGNC:25652]
ENSG00000290391		13.5468	-8.92382	3.02017	-2.95474	0.00312934	0.662936	novel transcript
ENSG00000238072	CDC26P1	23.3234	-6.0279	2.1299	-2.83013	0.00465294	0.662936	cell division cycle 26 pseudogene 1 [Source:HGNC Symbol;Acc:HGNC:22770]
ENSG00000288550		200.388	3.19677	1.13059	2.82751	0.00469115	0.662936	novel protein
ENSG00000248406		11.4985	-2.77364	0.980066	-2.83006	0.00465396	0.662936	novel pseudogene similar to zinc finger protein 799 (ZNF799)
ENSG00000289626		9.7068	-2.70226	0.949849	-2.84493	0.00444209	0.662936	novel transcript sense intronic to ZFP36L1
ENSG00000260342		30.5954	-2.6367	0.932148	-2.82863	0.00467472	0.662936	novel protein
ENSG00000167434	CA4	21.6895	2.25416	0.783709	2.87627	0.004024	0.662936	carbonic anhydrase 4 [Source:HGNC Symbol;Acc:HGNC:1375]
ENSG00000273294	C1QTNF3-AMACR	54.5679	-1.68968	0.5967	-2.8317	0.00463012	0.662936	C1QTNF3-AMACR readthrough (NMD candidate) [Source:HGNC Symbol;Acc:HGNC:49198]
ENSG00000285509	TBCEL-TECTA	11.5585	-1.61345	0.552209	-2.92182	0.00347996	0.662936	TBCEL-TECTA readthrough [Source:HGNC Symbol;Acc:HGNC:54857]
ENSG00000228363	CHMP3-AS1	23.4071	1.50038	0.524633	2.85987	0.00423816	0.662936	CHMP3 and RNF103 antisense RNA 1 [Source:HGNC Symbol;Acc:HGNC:55795]
ENSG00000260097	SPDYE6	34.5516	1.44284	0.484353	2.97889	0.0028929	0.662936	speedy/RINGO cell cycle regulator family member E6 [Source:HGNC Symbol;Acc:HGNC:35465]
ENSG00000244115	DNAJC25-GNG10	718.069	1.41847	0.496708	2.85574	0.00429372	0.662936	DNAJC25-GNG10 readthrough [Source:HGNC Symbol;Acc:HGNC:37501]
ENSG00000137648	TMPRSS4	161.762	1.372	0.468702	2.92723	0.00342	0.662936	transmembrane serine protease 4 [Source:HGNC Symbol;Acc:HGNC:11878]
ENSG00000255508		172.915	1.36012	0.462646	2.93987	0.00328349	0.662936	novel protein
ENSG00000105877	DNAH11	111.462	1.35407	0.473448	2.86002	0.0042361	0.662936	dynein axonemal heavy chain 11 [Source:HGNC Symbol;Acc:HGNC:2942]
ENSG00000134028	ADAMDEC1	35.3742	-1.28943	0.441613	-2.91981	0.0035025	0.662936	ADAM like decysin 1 [Source:HGNC Symbol;Acc:HGNC:16299]
ENSG00000225465	RFPL1S	33.2454	-1.24516	0.438807	-2.83759	0.00454554	0.662936	RFPL1 antisense RNA 1 [Source:HGNC Symbol;Acc:HGNC:9978]
ENSG00000248568	KRT8P48	30.9025	1.13555	0.390026	2.91148	0.00359717	0.662936	keratin 8 pseudogene 48 [Source:HGNC Symbol;Acc:HGNC:48344]
ENSG00000280987	MATR3	326.574	-1.11516	0.391387	-2.84924	0.00438236	0.662936	matrin 3 [Source:NCBI gene (formerly Entrezgene);Acc:9782]
ENSG00000173391	OLR1	53.0433	-1.0741	0.375588	-2.85977	0.00423948	0.662936	oxidized low density lipoprotein receptor 1 [Source:HGNC Symbol;Acc:HGNC:8133]
ENSG00000102043	MTMR8	34.4898	-1.0696	0.373144	-2.86646	0.00415093	0.662936	myotubularin related protein 8 [Source:HGNC Symbol;Acc:HGNC:16825]
ENSG00000141574	SECTM1	122.184	0.960648	0.322718	2.97674	0.00291327	0.662936	secreted and transmembrane 1 [Source:HGNC Symbol;Acc:HGNC:10707]
ENSG00000231528	FAM225A	85.4901	0.932129	0.31733	2.93741	0.00330962	0.662936	family with sequence similarity 225 member A [Source:HGNC Symbol;Acc:HGNC:27855]
ENSG00000256646		628.959	-0.929746	0.317162	-2.93145	0.00337382	0.662936	novel PSMA2 and C7orf25 readthrough
ENSG00000101353	MROH8	79.2126	-0.892517	0.305461	-2.92187	0.00347933	0.662936	maestro heat like repeat family member 8 [Source:HGNC Symbol;Acc:HGNC:16125]
ENSG00000109072	VTN	380.518	0.871397	0.307027	2.83818	0.00453723	0.662936	vitronectin [Source:HGNC Symbol;Acc:HGNC:12724]
ENSG00000283886		109.028	0.835016	0.295528	2.82551	0.00472055	0.662936
ENSG00000140945	CDH13	61.1305	-0.79627	0.280548	-2.83826	0.00453596	0.662936	cadherin 13 [Source:HGNC Symbol;Acc:HGNC:1753]
ENSG00000258790		320.378	-0.791042	0.277447	-2.85115	0.00435618	0.662936	protein only RNase P catalytic subunit [Source:NCBI gene (formerly Entrezgene);Acc:9692]
ENSG00000237973	MTCO1P12	2022.47	-0.787697	0.274476	-2.86982	0.00410704	0.662936	MT-CO1 pseudogene 12 [Source:HGNC Symbol;Acc:HGNC:52014]
ENSG00000106927	AMBP	867.979	0.77196	0.269329	2.86624	0.00415385	0.662936	alpha-1-microglobulin/bikunin precursor [Source:HGNC Symbol;Acc:HGNC:453]
ENSG00000244503	EEF1A1P45	108.426	-0.765819	0.260246	-2.94267	0.00325393	0.662936	eukaryotic translation elongation factor 1 alpha 1 pseudogene 45 [Source:HGNC Symbol;Acc:HGNC:56202]
ENSG00000197045	GMFB	3811.55	0.749857	0.261943	2.86267	0.00420088	0.662936	glia maturation factor beta [Source:HGNC Symbol;Acc:HGNC:4373]
ENSG00000175536	LIPT2	57.4335	-0.738042	0.260002	-2.8386	0.00453116	0.662936	lipoyl(octanoyl) transferase 2 [Source:HGNC Symbol;Acc:HGNC:37216]
ENSG00000106066	CPVL	85.9575	-0.718112	0.251387	-2.8566	0.004282	0.662936	carboxypeptidase vitellogenic like [Source:HGNC Symbol;Acc:HGNC:14399]
ENSG00000178038	ALS2CL	529.16	0.710512	0.246095	2.88715	0.00388755	0.662936	ALS2 C-terminal like [Source:HGNC Symbol;Acc:HGNC:20605]
ENSG00000196581	AJAP1	166.981	0.690665	0.235157	2.93704	0.00331362	0.662936	adherens junctions associated protein 1 [Source:HGNC Symbol;Acc:HGNC:30801]
ENSG00000198712	MT-CO2	231121	-0.685873	0.236673	-2.89797	0.00375583	0.662936	mitochondrially encoded cytochrome c oxidase II [Source:HGNC Symbol;Acc:HGNC:7421]
ENSG00000172201	ID4	6078.84	0.681921	0.229119	2.97628	0.00291766	0.662936	inhibitor of DNA binding 4 [Source:HGNC Symbol;Acc:HGNC:5363]
ENSG00000198763	MT-ND2	196523	-0.670375	0.236369	-2.83614	0.00456628	0.662936	mitochondrially encoded NADH:ubiquinone oxidoreductase core subunit 2 [Source:HGNC Symbol;Acc:HGNC:7456]
ENSG00000171757	LRRC34	90.4356	0.662913	0.22504	2.94576	0.00322164	0.662936	leucine rich repeat containing 34 [Source:HGNC Symbol;Acc:HGNC:28408]
ENSG00000004866	ST7	849.939	-0.658253	0.222061	-2.96429	0.0030338	0.662936	suppression of tumorigenicity 7 [Source:HGNC Symbol;Acc:HGNC:11351]
ENSG00000159314	ARHGAP27	324.93	0.654729	0.230114	2.84523	0.00443788	0.662936	Rho GTPase activating protein 27 [Source:HGNC Symbol;Acc:HGNC:31813]
ENSG00000139971	ARMH4	219.555	-0.646161	0.228548	-2.82724	0.00469505	0.662936	armadillo like helical domain containing 4 [Source:HGNC Symbol;Acc:HGNC:19846]
ENSG00000177853	ZNF518A	1458.04	0.632228	0.216663	2.91802	0.00352261	0.662936	zinc finger protein 518A [Source:HGNC Symbol;Acc:HGNC:29009]
ENSG00000167705	RILP	117.871	0.625763	0.218352	2.86584	0.00415903	0.662936	Rab interacting lysosomal protein [Source:HGNC Symbol;Acc:HGNC:30266]
ENSG00000114030	KPNA1	3270.86	-0.624831	0.220945	-2.82799	0.0046841	0.662936	karyopherin subunit alpha 1 [Source:HGNC Symbol;Acc:HGNC:6394]
ENSG00000198944	SOWAHA	860.126	0.624076	0.213598	2.92174	0.00348086	0.662936	sosondowah ankyrin repeat domain family member A [Source:HGNC Symbol;Acc:HGNC:27033]
ENSG00000166670	MMP10	355.71	-0.616724	0.213151	-2.89336	0.0038114	0.662936	matrix metallopeptidase 10 [Source:HGNC Symbol;Acc:HGNC:7156]
ENSG00000213563	C8orf82	890.789	0.613361	0.214483	2.85972	0.00424013	0.662936	chromosome 8 open reading frame 82 [Source:HGNC Symbol;Acc:HGNC:33826]
ENSG00000174808	BTC	167.991	0.605801	0.211173	2.86874	0.00412113	0.662936	betacellulin [Source:HGNC Symbol;Acc:HGNC:1121]
ENSG00000196569	LAMA2	568.814	-0.604605	0.203681	-2.9684	0.00299359	0.662936	laminin subunit alpha 2 [Source:HGNC Symbol;Acc:HGNC:6482]
ENSG00000157693	TMEM268	544.919	-0.598726	0.211525	-2.83052	0.00464726	0.662936	transmembrane protein 268 [Source:HGNC Symbol;Acc:HGNC:24513]
ENSG00000145725	PPIP5K2	1515.89	0.57718	0.201419	2.86557	0.00416264	0.662936	diphosphoinositol pentakisphosphate kinase 2 [Source:HGNC Symbol;Acc:HGNC:29035]
ENSG00000122877	EGR2	376.794	0.576363	0.195658	2.94577	0.00322155	0.662936	early growth response 2 [Source:HGNC Symbol;Acc:HGNC:3239]
ENSG00000258727	AP1G2-AS1	177.092	0.56018	0.195222	2.86946	0.00411177	0.662936	AP1G2 antisense RNA 1 [Source:HGNC Symbol;Acc:HGNC:55442]
ENSG00000253738	OTUD6B-AS1	2070.43	0.555976	0.195221	2.84793	0.00440048	0.662936	OTUD6B antisense RNA 1 (head to head) [Source:HGNC Symbol;Acc:HGNC:50466]
ENSG00000093100		478.28	0.555235	0.18893	2.93883	0.0032945	0.662936	novel transcript
ENSG00000107099	DOCK8	217.708	-0.550413	0.193431	-2.84552	0.00443385	0.662936	dedicator of cytokinesis 8 [Source:HGNC Symbol;Acc:HGNC:19191]
ENSG00000115073	ACTR1B	2238.92	0.549615	0.187922	2.9247	0.00344784	0.662936	actin related protein 1B [Source:HGNC Symbol;Acc:HGNC:168]
ENSG00000166454	ATMIN	2729.67	-0.545415	0.190937	-2.85652	0.00428319	0.662936	ATM interactor [Source:HGNC Symbol;Acc:HGNC:29034]
ENSG00000104356	POP1	297.311	-0.545032	0.184306	-2.95721	0.00310438	0.662936	POP1 homolog ribonuclease P/MRP subunit [Source:HGNC Symbol;Acc:HGNC:30129]
ENSG00000151445	VIPAS39	554.605	-0.529114	0.180989	-2.92346	0.00346165	0.662936	VPS33B interacting protein apical-basolateral polarity regulator spe-39 homolog [Source:HGNC Symbol;Acc:HGNC:20347]
ENSG00000275234		274.445	-0.52838	0.184722	-2.8604	0.00423106	0.662936	novel transcript antisense to DENND1C
ENSG00000117620	SLC35A3	1002.9	0.527185	0.183426	2.8741	0.00405187	0.662936	solute carrier family 35 member A3 [Source:HGNC Symbol;Acc:HGNC:11023]
ENSG00000155755	TMEM237	324.205	-0.525926	0.180184	-2.91883	0.00351347	0.662936	transmembrane protein 237 [Source:HGNC Symbol;Acc:HGNC:14432]
ENSG00000130227	XPO7	2842.79	-0.521784	0.176607	-2.95449	0.00313184	0.662936	exportin 7 [Source:HGNC Symbol;Acc:HGNC:14108]
ENSG00000132664	POLR3F	452.91	0.518874	0.180922	2.86795	0.00413138	0.662936	RNA polymerase III subunit F [Source:HGNC Symbol;Acc:HGNC:15763]
ENSG00000272462	LINC02980	244.722	-0.510751	0.174488	-2.92714	0.0034209	0.662936	long intergenic non-protein coding RNA 2980 [Source:HGNC Symbol;Acc:HGNC:56046]
ENSG00000159445	THEM4	464.173	-0.509817	0.179699	-2.83706	0.00455307	0.662936	thioesterase superfamily member 4 [Source:HGNC Symbol;Acc:HGNC:17947]
ENSG00000173404	INSM1	4215.09	0.507339	0.177668	2.85554	0.0042964	0.662936	INSM transcriptional repressor 1 [Source:HGNC Symbol;Acc:HGNC:6090]
ENSG00000117594	HSD11B1	536.495	-0.503989	0.176036	-2.86298	0.00419674	0.662936	hydroxysteroid 11-beta dehydrogenase 1 [Source:HGNC Symbol;Acc:HGNC:5208]
ENSG00000176945	MUC20	1334.7	0.503371	0.176002	2.86003	0.00423598	0.662936	mucin 20 cell surface associated [Source:HGNC Symbol;Acc:HGNC:23282]
ENSG00000108854	SMURF2	1335.4	-0.499085	0.175888	-2.83753	0.00454646	0.662936	SMAD specific E3 ubiquitin protein ligase 2 [Source:HGNC Symbol;Acc:HGNC:16809]
ENSG00000169228	RAB24	1728.18	0.497102	0.175929	2.82559	0.00471942	0.662936	RAB24 member RAS oncogene family [Source:HGNC Symbol;Acc:HGNC:9765]
ENSG00000114107	CEP70	625.911	0.497082	0.167128	2.97426	0.00293695	0.662936	centrosomal protein 70 [Source:HGNC Symbol;Acc:HGNC:29972]
ENSG00000187231	SESTD1	2566.62	-0.495366	0.169314	-2.92573	0.00343651	0.662936	SEC14 and spectrin domain containing 1 [Source:HGNC Symbol;Acc:HGNC:18379]
ENSG00000174791	RIN1	201.84	-0.494174	0.169084	-2.92266	0.00347053	0.662936	Ras and Rab interactor 1 [Source:HGNC Symbol;Acc:HGNC:18749]
ENSG00000187535	IFT140	739.843	0.493475	0.172493	2.86084	0.00422517	0.662936	intraflagellar transport 140 [Source:HGNC Symbol;Acc:HGNC:29077]
ENSG00000158019	BABAM2	1079.71	-0.49163	0.169736	-2.89644	0.00377429	0.662936	BRISC and BRCA1 A complex member 2 [Source:HGNC Symbol;Acc:HGNC:1106]
ENSG00000289754		312.779	0.485025	0.168659	2.87577	0.00403043	0.662936	novel transcript
ENSG00000125037	EMC3	1822.72	-0.484037	0.165599	-2.92294	0.00346742	0.662936	ER membrane protein complex subunit 3 [Source:HGNC Symbol;Acc:HGNC:23999]
ENSG00000241837	ATP5PO	2779.82	-0.481528	0.170075	-2.83127	0.00463638	0.662936	ATP synthase peripheral stalk subunit OSCP [Source:HGNC Symbol;Acc:HGNC:850]
ENSG00000215251	FASTKD5	824.768	-0.476297	0.165297	-2.88147	0.00395828	0.662936	FAST kinase domains 5 [Source:HGNC Symbol;Acc:HGNC:25790]
ENSG00000142949	PTPRF	16337.9	0.470918	0.164968	2.85461	0.00430899	0.662936	protein tyrosine phosphatase receptor type F [Source:HGNC Symbol;Acc:HGNC:9670]
ENSG00000062038	CDH3	717.401	0.470303	0.158537	2.96652	0.00301189	0.662936	cadherin 3 [Source:HGNC Symbol;Acc:HGNC:1762]
ENSG00000278233	RNA5-8SN2	385.353	0.458219	0.157331	2.91244	0.00358616	0.662936	RNA 5.8S ribosomal N2 [Source:HGNC Symbol;Acc:HGNC:53521]
ENSG00000104886	PLEKHJ1	709.828	0.456167	0.159497	2.86003	0.00423596	0.662936	pleckstrin homology domain containing J1 [Source:HGNC Symbol;Acc:HGNC:18211]
ENSG00000204588	LINC01123	207.26	-0.454231	0.156009	-2.91157	0.00359623	0.662936	long intergenic non-protein coding RNA 1123 [Source:HGNC Symbol;Acc:HGNC:49269]
ENSG00000109107	ALDOC	932.168	0.453651	0.159204	2.8495	0.00437876	0.662936	aldolase fructose-bisphosphate C [Source:HGNC Symbol;Acc:HGNC:418]
ENSG00000101079	NDRG3	1379.38	-0.451059	0.15825	-2.85029	0.00436801	0.662936	NDRG family member 3 [Source:HGNC Symbol;Acc:HGNC:14462]
ENSG00000154124	OTULIN	879.074	-0.448225	0.154898	-2.89369	0.00380747	0.662936	OTU deubiquitinase with linear linkage specificity [Source:HGNC Symbol;Acc:HGNC:25118]
ENSG00000138061	CYP1B1	687.908	0.43869	0.154699	2.83576	0.00457162	0.662936	cytochrome P450 family 1 subfamily B member 1 [Source:HGNC Symbol;Acc:HGNC:2597]
ENSG00000175104	TRAF6	1093.32	-0.435275	0.147855	-2.94394	0.00324068	0.662936	TNF receptor associated factor 6 [Source:HGNC Symbol;Acc:HGNC:12036]
ENSG00000135297	MTO1	865.047	-0.433232	0.150341	-2.88166	0.00395589	0.662936	mitochondrial tRNA translation optimization 1 [Source:HGNC Symbol;Acc:HGNC:19261]
ENSG00000162613	FUBP1	4170.42	-0.424912	0.144372	-2.94317	0.00324873	0.662936	far upstream element binding protein 1 [Source:HGNC Symbol;Acc:HGNC:4004]
ENSG00000157837	SPPL3	1530.76	-0.421841	0.144285	-2.92366	0.00345941	0.662936	signal peptide peptidase like 3 [Source:HGNC Symbol;Acc:HGNC:30424]
ENSG00000143376	SNX27	1520.26	-0.41944	0.142043	-2.95291	0.00314796	0.662936	sorting nexin 27 [Source:HGNC Symbol;Acc:HGNC:20073]
ENSG00000132313	MRPL35	946.525	-0.408422	0.143337	-2.84938	0.00438043	0.662936	mitochondrial ribosomal protein L35 [Source:HGNC Symbol;Acc:HGNC:14489]
ENSG00000198874	TYW1	673.295	-0.404332	0.137703	-2.93626	0.00332197	0.662936	tRNA-yW synthesizing protein 1 homolog [Source:HGNC Symbol;Acc:HGNC:25598]
ENSG00000095139	ARCN1	8971.04	-0.377511	0.127504	-2.96077	0.00306872	0.662936	archain 1 [Source:HGNC Symbol;Acc:HGNC:649]
ENSG00000178537	SLC25A20	420.522	-0.371495	0.129925	-2.8593	0.00424571	0.662936	solute carrier family 25 member 20 [Source:HGNC Symbol;Acc:HGNC:1421]
ENSG00000050165	DKK3	1411.4	-0.355113	0.122199	-2.90601	0.00366073	0.662936	dickkopf WNT signaling pathway inhibitor 3 [Source:HGNC Symbol;Acc:HGNC:2893]
ENSG00000171365	CLCN5	826.746	-0.354016	0.124799	-2.83669	0.00455846	0.662936	chloride voltage-gated channel 5 [Source:HGNC Symbol;Acc:HGNC:2023]
ENSG00000141458	NPC1	1854.72	-0.353506	0.124928	-2.82968	0.00465942	0.662936	NPC intracellular cholesterol transporter 1 [Source:HGNC Symbol;Acc:HGNC:7897]
ENSG00000173473	SMARCC1	3004.62	-0.352788	0.122972	-2.86886	0.0041196	0.662936	SWI/SNF related matrix associated actin dependent regulator of chromatin subfamily c member 1 [Source:HGNC Symbol;Acc:HGNC:11104]
ENSG00000069122	ADGRF5	512.016	-0.351923	0.123083	-2.85924	0.00424658	0.662936	adhesion G protein-coupled receptor F5 [Source:HGNC Symbol;Acc:HGNC:19030]
ENSG00000187239	FNBP1	808.789	-0.347065	0.117797	-2.94629	0.00321614	0.662936	formin binding protein 1 [Source:HGNC Symbol;Acc:HGNC:17069]
ENSG00000109861	CTSC	1265.09	-0.34679	0.119622	-2.89905	0.00374298	0.662936	cathepsin C [Source:HGNC Symbol;Acc:HGNC:2528]
ENSG00000175193	PARL	858.626	-0.337092	0.114813	-2.936	0.00332469	0.662936	presenilin associated rhomboid like [Source:HGNC Symbol;Acc:HGNC:18253]
ENSG00000143479	DYRK3	1984.68	-0.335102	0.11815	-2.83624	0.00456478	0.662936	dual specificity tyrosine phosphorylation regulated kinase 3 [Source:HGNC Symbol;Acc:HGNC:3094]
ENSG00000101126	ADNP	3822.05	-0.323129	0.112306	-2.87721	0.00401206	0.662936	activity dependent neuroprotector homeobox [Source:HGNC Symbol;Acc:HGNC:15766]
ENSG00000080815	PSEN1	2746.52	-0.315504	0.110004	-2.86812	0.00412916	0.662936	presenilin 1 [Source:HGNC Symbol;Acc:HGNC:9508]
ENSG00000165671	NSD1	2751.88	-0.30517	0.106786	-2.85777	0.00426626	0.662936	nuclear receptor binding SET domain protein 1 [Source:HGNC Symbol;Acc:HGNC:14234]
ENSG00000164961	WASHC5	2056.95	-0.302002	0.105684	-2.85759	0.00426873	0.662936	WASH complex subunit 5 [Source:HGNC Symbol;Acc:HGNC:28984]
ENSG00000239474	KLHL41	1449.17	-0.289939	0.1003	-2.89073	0.00384351	0.662936	kelch like family member 41 [Source:HGNC Symbol;Acc:HGNC:16905]
ENSG00000106105	GARS1	5327.63	-0.282426	0.098069	-2.87987	0.00397835	0.662936	glycyl-tRNA synthetase 1 [Source:HGNC Symbol;Acc:HGNC:4162]
ENSG00000204116	CHIC1	852.053	0.632739	0.224463	2.8189	0.00481886	0.663531	cysteine rich hydrophobic domain 1 [Source:HGNC Symbol;Acc:HGNC:1934]
ENSG00000185453	ZSWIM9	297.177	0.577856	0.204849	2.82088	0.00478914	0.663531	zinc finger SWIM-type containing 9 [Source:HGNC Symbol;Acc:HGNC:34495]
ENSG00000213390	ARHGAP19	270.424	-0.500179	0.177269	-2.82158	0.00477873	0.663531	Rho GTPase activating protein 19 [Source:HGNC Symbol;Acc:HGNC:23724]
ENSG00000184924	PTRHD1	299.64	-0.45026	0.159733	-2.81883	0.00481991	0.663531	peptidyl-tRNA hydrolase domain containing 1 [Source:HGNC Symbol;Acc:HGNC:33782]
ENSG00000054690	PLEKHH1	651.42	-0.338382	0.119849	-2.8234	0.00475172	0.663531	pleckstrin homology MyTH4 and FERM domain containing H1 [Source:HGNC Symbol;Acc:HGNC:17733]
ENSG00000130826	DKC1	1403.87	-0.331311	0.117379	-2.82257	0.00476405	0.663531	dyskerin pseudouridine synthase 1 [Source:HGNC Symbol;Acc:HGNC:2890]
ENSG00000099834	CDHR5	207.025	0.871828	0.309418	2.81764	0.00483778	0.663807	cadherin related family member 5 [Source:HGNC Symbol;Acc:HGNC:7521]
ENSG00000158161	EYA3	1278.45	-0.570548	0.2028	-2.81336	0.00490272	0.665439	EYA transcriptional coactivator and phosphatase 3 [Source:HGNC Symbol;Acc:HGNC:3521]
ENSG00000157423	HYDIN	169.588	-0.555791	0.197603	-2.81267	0.00491328	0.665439	HYDIN axonemal central pair apparatus protein [Source:HGNC Symbol;Acc:HGNC:19368]
ENSG00000076513	ANKRD13A	2602.29	-0.343824	0.122226	-2.81302	0.00490781	0.665439	ankyrin repeat domain 13A [Source:HGNC Symbol;Acc:HGNC:21268]
ENSG00000054523	KIF1B	3933.24	-0.342776	0.121831	-2.81354	0.00489999	0.665439	kinesin family member 1B [Source:HGNC Symbol;Acc:HGNC:16636]
ENSG00000290318		2664.52	2.18446	0.778184	2.80713	0.00499848	0.668066	novel protein
ENSG00000166415	WDR72	233.551	0.835902	0.29816	2.80353	0.00505462	0.668066	WD repeat domain 72 [Source:HGNC Symbol;Acc:HGNC:26790]
ENSG00000212907	MT-ND4L	55745.4	-0.620961	0.221422	-2.80442	0.00504077	0.668066	mitochondrially encoded NADH:ubiquinone oxidoreductase core subunit 4L [Source:HGNC Symbol;Acc:HGNC:7460]
ENSG00000058799	YIPF1	1066.38	-0.602557	0.214545	-2.80853	0.00497685	0.668066	Yip1 domain family member 1 [Source:HGNC Symbol;Acc:HGNC:25231]
ENSG00000119685	TTLL5	471.92	-0.489781	0.174642	-2.80449	0.00503966	0.668066	tubulin tyrosine ligase like 5 [Source:HGNC Symbol;Acc:HGNC:19963]
ENSG00000127954	STEAP4	517.139	0.459161	0.163788	2.80339	0.00505682	0.668066	STEAP4 metalloreductase [Source:HGNC Symbol;Acc:HGNC:21923]
ENSG00000106554	CHCHD3	1226.74	-0.402163	0.143395	-2.80458	0.00503828	0.668066	coiled-coil-helix-coiled-coil-helix domain containing 3 [Source:HGNC Symbol;Acc:HGNC:21906]
ENSG00000120451	SNX19	4041.81	-0.291754	0.10408	-2.80316	0.00506038	0.668066	sorting nexin 19 [Source:HGNC Symbol;Acc:HGNC:21532]
ENSG00000267561		30.7543	-1.99309	0.711286	-2.8021	0.00507711	0.668167	novel protein
ENSG00000257379		41.4203	-5.45448	1.96338	-2.77811	0.00546757	0.671215	novel transcript
ENSG00000255730		40.5649	3.97419	1.43058	2.77802	0.00546916	0.671215	novel protein
ENSG00000269243		94.5682	2.78908	1.00224	2.78286	0.00538825	0.671215	novel transcript antisense RAB8A
ENSG00000240240		18.1277	-2.34047	0.837934	-2.79315	0.0052198	0.671215	novel transcript
ENSG00000171970	ZNF57	132.455	-0.986674	0.352738	-2.79718	0.00515504	0.671215	zinc finger protein 57 [Source:HGNC Symbol;Acc:HGNC:13125]
ENSG00000256028		173.664	0.955179	0.342531	2.78859	0.00529374	0.671215	novel transcript
ENSG00000260914		912.521	0.816238	0.292734	2.78832	0.00529815	0.671215	novel protein
ENSG00000267041	ZNF850	116.976	-0.801334	0.287471	-2.78753	0.00531115	0.671215	zinc finger protein 850 [Source:HGNC Symbol;Acc:HGNC:27994]
ENSG00000254004	ZNF260	998.583	0.671727	0.241224	2.78466	0.00535841	0.671215	zinc finger protein 260 [Source:HGNC Symbol;Acc:HGNC:13499]
ENSG00000165813	CCDC186	2082.22	0.643146	0.231022	2.78392	0.00537065	0.671215	coiled-coil domain containing 186 [Source:HGNC Symbol;Acc:HGNC:24349]
ENSG00000189334	S100A14	552.587	0.519598	0.186401	2.78753	0.00531112	0.671215	S100 calcium binding protein A14 [Source:HGNC Symbol;Acc:HGNC:18901]
ENSG00000025800	KPNA6	3554.13	-0.514558	0.1844	-2.79044	0.00526363	0.671215	karyopherin subunit alpha 6 [Source:HGNC Symbol;Acc:HGNC:6399]
ENSG00000000971	CFH	851.305	0.47014	0.169016	2.78163	0.00540875	0.671215	complement factor H [Source:HGNC Symbol;Acc:HGNC:4883]
ENSG00000140598	EFL1	1251.81	-0.467019	0.168092	-2.77834	0.00546368	0.671215	elongation factor like GTPase 1 [Source:HGNC Symbol;Acc:HGNC:25789]
ENSG00000174775	HRAS	709.429	0.458451	0.164548	2.78613	0.00533419	0.671215	HRas proto-oncogene GTPase [Source:HGNC Symbol;Acc:HGNC:5173]
ENSG00000197771	MCMBP	2421.76	-0.425427	0.153072	-2.77927	0.0054482	0.671215	minichromosome maintenance complex binding protein [Source:HGNC Symbol;Acc:HGNC:25782]
ENSG00000107518	ATRNL1	2737.67	0.414103	0.148444	2.78963	0.00527687	0.671215	attractin like 1 [Source:HGNC Symbol;Acc:HGNC:29063]
ENSG00000137275	RIPK1	1805.75	-0.391264	0.140273	-2.7893	0.00528213	0.671215	receptor interacting serine/threonine kinase 1 [Source:HGNC Symbol;Acc:HGNC:10019]
ENSG00000086102	NFX1	2083.37	-0.348686	0.125381	-2.78101	0.00541896	0.671215	nuclear transcription factor X-box binding 1 [Source:HGNC Symbol;Acc:HGNC:7803]
ENSG00000168906	MAT2A	7908.05	-0.322907	0.115608	-2.79312	0.00522028	0.671215	methionine adenosyltransferase 2A [Source:HGNC Symbol;Acc:HGNC:6904]
ENSG00000163430	FSTL1	4537.33	-0.314036	0.112637	-2.78803	0.00530294	0.671215	follistatin like 1 [Source:HGNC Symbol;Acc:HGNC:3972]
ENSG00000183955	KMT5A	549.015	-0.306315	0.109464	-2.79831	0.00513711	0.671215	lysine methyltransferase 5A [Source:HGNC Symbol;Acc:HGNC:29489]
ENSG00000120948	TARDBP	5750.96	-0.296205	0.106065	-2.79268	0.00522728	0.671215	TAR DNA binding protein [Source:HGNC Symbol;Acc:HGNC:11571]
ENSG00000257411		121.658	-4.88959	1.76311	-2.77327	0.00554954	0.679088	novel protein
ENSG00000164114	MAP9	1909.04	0.627309	0.226557	2.76887	0.00562502	0.686319	microtubule associated protein 9 [Source:HGNC Symbol;Acc:HGNC:26118]
ENSG00000110048	OSBP	3767.29	-0.4222	0.152761	-2.76381	0.00571316	0.691028	oxysterol binding protein [Source:HGNC Symbol;Acc:HGNC:8503]
ENSG00000107036	RIC1	866.236	-0.418591	0.151449	-2.76391	0.00571142	0.691028	RIC1 homolog RAB6A GEF complex partner 1 [Source:HGNC Symbol;Acc:HGNC:17686]
ENSG00000166478	ZNF143	875.225	-0.415441	0.150257	-2.76487	0.00569452	0.691028	zinc finger protein 143 [Source:HGNC Symbol;Acc:HGNC:12928]
ENSG00000256500		57.3218	-8.0711	2.98035	-2.7081	0.00676692	0.695813	novel protein
ENSG00000285446		5.75273	-3.58675	1.30845	-2.74121	0.00612125	0.695813	novel protein
ENSG00000271723	MROH7-TTC4	24.1993	-2.71745	0.989981	-2.74496	0.00605188	0.695813	MROH7-TTC4 readthrough (NMD candidate) [Source:HGNC Symbol;Acc:HGNC:49180]
ENSG00000256591		106.588	-1.08722	0.394697	-2.75457	0.0058769	0.695813	novel transcript
ENSG00000272916		125.661	0.924661	0.341015	2.7115	0.00669794	0.695813	novel transcript
ENSG00000249624	IFNAR2-IL10RB	625.472	0.82186	0.301879	2.72248	0.00647932	0.695813	IFNAR2-IL10RB readthrough [Source:NCBI gene (formerly Entrezgene);Acc:127882475]
ENSG00000234719	NPIPB2	181.615	-0.8081	0.295218	-2.7373	0.00619451	0.695813	nuclear pore complex interacting protein family member B2 [Source:HGNC Symbol;Acc:HGNC:37451]
ENSG00000198758	EPS8L3	284.675	0.794115	0.291422	2.72496	0.00643086	0.695813	EPS8 like 3 [Source:HGNC Symbol;Acc:HGNC:21297]
ENSG00000229344	MTCO2P12	351.004	-0.775808	0.282966	-2.7417	0.00611218	0.695813	MT-CO2 pseudogene 12 [Source:HGNC Symbol;Acc:HGNC:52028]
ENSG00000177888	ZBTB41	1998.01	0.732424	0.267943	2.7335	0.00626646	0.695813	zinc finger and BTB domain containing 41 [Source:HGNC Symbol;Acc:HGNC:24819]
ENSG00000261455	LINC01003	377.109	0.728953	0.266318	2.73715	0.00619739	0.695813	long intergenic non-protein coding RNA 1003 [Source:HGNC Symbol;Acc:HGNC:48957]
ENSG00000171388	APLN	148.996	0.724383	0.262535	2.75919	0.00579455	0.695813	apelin [Source:HGNC Symbol;Acc:HGNC:16665]
ENSG00000255639		199.262	-0.716032	0.261774	-2.7353	0.00623227	0.695813	novel protein
ENSG00000140279	DUOX2	18333.1	0.702336	0.255142	2.75273	0.00591007	0.695813	dual oxidase 2 [Source:HGNC Symbol;Acc:HGNC:13273]
ENSG00000121207	LRAT	75.8964	0.701686	0.254968	2.75206	0.00592219	0.695813	lecithin retinol acyltransferase [Source:HGNC Symbol;Acc:HGNC:6685]
ENSG00000224870	MRPL20-AS1	473.423	0.689763	0.250604	2.75241	0.00591592	0.695813	MRPL20 antisense RNA 1 [Source:HGNC Symbol;Acc:HGNC:27125]
ENSG00000129317	PUS7L	944.445	0.648365	0.237457	2.73045	0.0063248	0.695813	pseudouridine synthase 7 like [Source:HGNC Symbol;Acc:HGNC:25276]
ENSG00000291092	PMS2P3	106.905	-0.635795	0.233893	-2.71831	0.00656164	0.695813	PMS1 homolog 2 mismatch repair system component pseudogene 3 [Source:HGNC Symbol;Acc:HGNC:9128]
ENSG00000139278	GLIPR1	1047.24	-0.631933	0.23217	-2.72185	0.00649173	0.695813	GLI pathogenesis related 1 [Source:HGNC Symbol;Acc:HGNC:17001]
ENSG00000258659	TRIM34	88.6495	-0.62659	0.230594	-2.71729	0.00658193	0.695813	tripartite motif containing 34 [Source:HGNC Symbol;Acc:HGNC:10063]
ENSG00000153130	SCOC	5087.62	0.622542	0.227461	2.73692	0.0062018	0.695813	short coiled-coil protein [Source:HGNC Symbol;Acc:HGNC:20335]
ENSG00000127837	AAMP	3062.31	0.600209	0.220497	2.72207	0.00648735	0.695813	angio associated migratory cell protein [Source:HGNC Symbol;Acc:HGNC:18]
ENSG00000255561	FDXACB1	120.286	-0.591934	0.217976	-2.7156	0.00661566	0.695813	ferredoxin-fold anticodon binding domain containing 1 [Source:HGNC Symbol;Acc:HGNC:25110]
ENSG00000271614	ATP2B1-AS1	120.028	0.579746	0.213893	2.71044	0.00671937	0.695813	ATP2B1 antisense RNA 1 [Source:HGNC Symbol;Acc:HGNC:27883]
ENSG00000167778	SPRYD3	3915.57	0.569938	0.210426	2.7085	0.0067589	0.695813	SPRY domain containing 3 [Source:HGNC Symbol;Acc:HGNC:25920]
ENSG00000118596	SLC16A7	839.693	0.555389	0.20164	2.75436	0.00588079	0.695813	solute carrier family 16 member 7 [Source:HGNC Symbol;Acc:HGNC:10928]
ENSG00000078177	N4BP2	759.776	0.538607	0.197203	2.73122	0.00630995	0.695813	NEDD4 binding protein 2 [Source:HGNC Symbol;Acc:HGNC:29851]
ENSG00000259153	MAP3K9-DT	144.547	-0.518144	0.188635	-2.74681	0.00601787	0.695813	MAP3K9 divergent transcript [Source:HGNC Symbol;Acc:HGNC:53189]
ENSG00000113194	FAF2	2768.13	-0.501707	0.182216	-2.75336	0.00589861	0.695813	Fas associated factor family member 2 [Source:HGNC Symbol;Acc:HGNC:24666]
ENSG00000137558	PI15	255.183	0.49071	0.180787	2.7143	0.0066415	0.695813	peptidase inhibitor 15 [Source:HGNC Symbol;Acc:HGNC:8946]
ENSG00000068079	IFI35	436.387	0.488199	0.178348	2.73733	0.00619396	0.695813	interferon induced protein 35 [Source:HGNC Symbol;Acc:HGNC:5399]
ENSG00000228696	ARL17B	226.664	0.485555	0.177912	2.72919	0.00634904	0.695813	ADP ribosylation factor like GTPase 17B [Source:HGNC Symbol;Acc:HGNC:32387]
ENSG00000210082	MT-RNR2	288109	-0.48383	0.177852	-2.7204	0.00652026	0.695813	mitochondrially encoded 16S rRNA [Source:HGNC Symbol;Acc:HGNC:7471]
ENSG00000183309	ZNF623	1163.13	-0.468252	0.171158	-2.73579	0.00622306	0.695813	zinc finger protein 623 [Source:HGNC Symbol;Acc:HGNC:29084]
ENSG00000088386	SLC15A1	194.166	-0.452719	0.165848	-2.72972	0.00633888	0.695813	solute carrier family 15 member 1 [Source:HGNC Symbol;Acc:HGNC:10920]
ENSG00000175895	PLEKHF2	1388.1	0.442614	0.162617	2.72181	0.00649245	0.695813	pleckstrin homology and FYVE domain containing 2 [Source:HGNC Symbol;Acc:HGNC:20757]
ENSG00000188643	S100A16	1228.17	0.437129	0.161306	2.70994	0.00672952	0.695813	S100 calcium binding protein A16 [Source:HGNC Symbol;Acc:HGNC:20441]
ENSG00000122696	SLC25A51	382.9	-0.436293	0.160926	-2.71114	0.00670513	0.695813	solute carrier family 25 member 51 [Source:HGNC Symbol;Acc:HGNC:23323]
ENSG00000172661	WASHC2C	2676.1	-0.421756	0.154151	-2.73599	0.00621928	0.695813	WASH complex subunit 2C [Source:HGNC Symbol;Acc:HGNC:23414]
ENSG00000132466	ANKRD17	5861.66	-0.409186	0.148408	-2.75717	0.00583038	0.695813	ankyrin repeat domain 17 [Source:HGNC Symbol;Acc:HGNC:23575]
ENSG00000132680	KHDC4	1822.9	-0.404787	0.149036	-2.71603	0.00660706	0.695813	KH domain containing 4 pre-mRNA splicing factor [Source:HGNC Symbol;Acc:HGNC:29145]
ENSG00000174243	DDX23	3284.47	0.404659	0.149021	2.71545	0.0066186	0.695813	DEAD-box helicase 23 [Source:HGNC Symbol;Acc:HGNC:17347]
ENSG00000122965	RBM19	993.827	0.389116	0.141406	2.75177	0.00592748	0.695813	RNA binding motif protein 19 [Source:HGNC Symbol;Acc:HGNC:29098]
ENSG00000065923	SLC9A7	1293.23	-0.387647	0.142894	-2.71283	0.00667104	0.695813	solute carrier family 9 member A7 [Source:HGNC Symbol;Acc:HGNC:17123]
ENSG00000130643	CALY	301.086	-0.384561	0.141946	-2.70921	0.00674433	0.695813	calcyon neuron specific vesicular protein [Source:HGNC Symbol;Acc:HGNC:17938]
ENSG00000152932	RAB3C	3090.75	-0.38147	0.140185	-2.72119	0.00650464	0.695813	RAB3C member RAS oncogene family [Source:HGNC Symbol;Acc:HGNC:30269]
ENSG00000118242	MREG	376.02	-0.371721	0.136397	-2.72528	0.00642464	0.695813	melanoregulin [Source:HGNC Symbol;Acc:HGNC:25478]
ENSG00000110880	CORO1C	2737.59	-0.362051	0.133274	-2.71659	0.00659577	0.695813	coronin 1C [Source:HGNC Symbol;Acc:HGNC:2254]
ENSG00000235750	KIAA0040	1869.09	-0.354203	0.129278	-2.73987	0.0061464	0.695813	KIAA0040 [Source:HGNC Symbol;Acc:HGNC:28950]
ENSG00000176407	KCMF1	2325.17	-0.342055	0.125395	-2.72782	0.00637538	0.695813	potassium channel modulatory factor 1 [Source:HGNC Symbol;Acc:HGNC:20589]
ENSG00000079332	SAR1A	2798.92	-0.341504	0.12511	-2.72962	0.00634073	0.695813	secretion associated Ras related GTPase 1A [Source:HGNC Symbol;Acc:HGNC:10534]
ENSG00000147162	OGT	12303.8	-0.336451	0.122739	-2.7412	0.00612154	0.695813	O-linked N-acetylglucosamine (GlcNAc) transferase [Source:HGNC Symbol;Acc:HGNC:8127]
ENSG00000125848	FLRT3	941.875	-0.333006	0.121389	-2.7433	0.00608246	0.695813	fibronectin leucine rich transmembrane protein 3 [Source:HGNC Symbol;Acc:HGNC:3762]
ENSG00000140740	UQCRC2	3059.28	-0.330629	0.121742	-2.71582	0.00661122	0.695813	ubiquinol-cytochrome c reductase core protein 2 [Source:HGNC Symbol;Acc:HGNC:12586]
ENSG00000244187	TMEM141	982.499	0.328745	0.120019	2.73911	0.00616067	0.695813	transmembrane protein 141 [Source:HGNC Symbol;Acc:HGNC:28211]
ENSG00000196924	FLNA	17409.1	0.32785	0.119444	2.7448	0.00605479	0.695813	filamin A [Source:HGNC Symbol;Acc:HGNC:3754]
ENSG00000182568	SATB1	1832.97	-0.310342	0.114482	-2.71084	0.00671122	0.695813	SATB homeobox 1 [Source:HGNC Symbol;Acc:HGNC:10541]
ENSG00000089006	SNX5	1511.88	-0.30527	0.111463	-2.73876	0.00616709	0.695813	sorting nexin 5 [Source:HGNC Symbol;Acc:HGNC:14969]
ENSG00000106546	AHR	2518.54	-0.295036	0.108074	-2.72994	0.00633457	0.695813	aryl hydrocarbon receptor [Source:HGNC Symbol;Acc:HGNC:348]
ENSG00000002586	CD99	14545.3	0.286391	0.105728	2.70876	0.00675359	0.695813	CD99 molecule (Xg blood group) [Source:HGNC Symbol;Acc:HGNC:7082]
ENSG00000113615	SEC24A	2022.31	-0.2649	0.0977027	-2.71129	0.00670222	0.695813	SEC24 homolog A COPII coat complex component [Source:HGNC Symbol;Acc:HGNC:10703]
ENSG00000275807		33.1116	1.18177	0.437052	2.70397	0.00685175	0.696913	novel transcript antisense to ATXN2L
ENSG00000146757	ZNF92	559.63	0.754867	0.279274	2.70296	0.00687248	0.696913	zinc finger protein 92 [Source:HGNC Symbol;Acc:HGNC:13168]
ENSG00000105281	SLC1A5	1056.63	0.70364	0.260175	2.70449	0.00684092	0.696913	solute carrier family 1 member 5 [Source:HGNC Symbol;Acc:HGNC:10943]
ENSG00000185651	UBE2L3	3005.83	-0.612629	0.226476	-2.70505	0.00682945	0.696913	ubiquitin conjugating enzyme E2 L3 [Source:HGNC Symbol;Acc:HGNC:12488]
ENSG00000290948		394.535	0.540865	0.200179	2.70191	0.0068942	0.696913	novel transcript
ENSG00000159596	TMEM69	555.675	-0.499023	0.184652	-2.7025	0.006882	0.696913	transmembrane protein 69 [Source:HGNC Symbol;Acc:HGNC:28035]
ENSG00000129657	SEC14L1	3561.73	-0.331188	0.122551	-2.70245	0.00688308	0.696913	SEC14 like lipid binding 1 [Source:HGNC Symbol;Acc:HGNC:10698]
ENSG00000264187		24.7707	8.07988	2.99329	2.69933	0.00694802	0.699065	novel protein
ENSG00000067798	NAV3	595.8	-0.377373	0.139805	-2.69928	0.00694889	0.699065	neuron navigator 3 [Source:HGNC Symbol;Acc:HGNC:15998]
ENSG00000041353	RAB27B	503.028	0.772648	0.286434	2.69747	0.00698675	0.699541	RAB27B member RAS oncogene family [Source:HGNC Symbol;Acc:HGNC:9767]
ENSG00000114744	COMMD2	809.549	-0.378101	0.140211	-2.69666	0.00700377	0.699541	COMM domain containing 2 [Source:HGNC Symbol;Acc:HGNC:24993]
ENSG00000133065	SLC41A1	1510.26	-0.366379	0.135831	-2.69732	0.00699004	0.699541	solute carrier family 41 member 1 [Source:HGNC Symbol;Acc:HGNC:19429]
ENSG00000285188		5.59776	-3.53549	1.31476	-2.68908	0.00716489	0.702226	phosphodiesterase 4C [Source:NCBI gene (formerly Entrezgene);Acc:5143]
ENSG00000197653	DNAH10	28.2071	1.0925	0.405557	2.69382	0.00706378	0.702226	dynein axonemal heavy chain 10 [Source:HGNC Symbol;Acc:HGNC:2941]
ENSG00000143954	REG3G	883.267	0.860455	0.319935	2.68947	0.00715653	0.702226	regenerating family member 3 gamma [Source:HGNC Symbol;Acc:HGNC:29595]
ENSG00000172123	SLFN12	83.1931	-0.646179	0.23991	-2.69342	0.00707226	0.702226	schlafen family member 12 [Source:HGNC Symbol;Acc:HGNC:25500]
ENSG00000196357	ZNF565	125.054	-0.574409	0.213451	-2.69105	0.00712275	0.702226	zinc finger protein 565 [Source:HGNC Symbol;Acc:HGNC:26726]
ENSG00000133107	TRPC4	124.992	-0.558914	0.207805	-2.68961	0.00715354	0.702226	transient receptor potential cation channel subfamily C member 4 [Source:HGNC Symbol;Acc:HGNC:12336]
ENSG00000162992	NEUROD1	5186.12	0.3606	0.134008	2.69089	0.00712616	0.702226	neuronal differentiation 1 [Source:HGNC Symbol;Acc:HGNC:7762]
ENSG00000101109	STK4	1166.21	-0.325616	0.121012	-2.69076	0.00712886	0.702226	serine/threonine kinase 4 [Source:HGNC Symbol;Acc:HGNC:11408]
ENSG00000106692	FKTN	799.722	0.464792	0.173031	2.68617	0.00722756	0.706713	fukutin [Source:HGNC Symbol;Acc:HGNC:3622]
ENSG00000248593	DSTNP2	37.2022	1.91853	0.714661	2.68454	0.00726306	0.708101	DSTN pseudogene 2 [Source:HGNC Symbol;Acc:HGNC:34546]
ENSG00000140374	ETFA	1928.95	-0.341003	0.127052	-2.68396	0.00727559	0.708101	electron transfer flavoprotein subunit alpha [Source:HGNC Symbol;Acc:HGNC:3481]
ENSG00000186094	AGBL4	56.0624	-0.970513	0.362483	-2.6774	0.00741956	0.712941	AGBL carboxypeptidase 4 [Source:HGNC Symbol;Acc:HGNC:25892]
ENSG00000068912	ERLEC1	4759.9	0.514528	0.192102	2.67841	0.00739727	0.712941	endoplasmic reticulum lectin 1 [Source:HGNC Symbol;Acc:HGNC:25222]
ENSG00000173085	COQ2	246.644	-0.468036	0.174799	-2.67757	0.00741575	0.712941	coenzyme Q2 polyprenyltransferase [Source:HGNC Symbol;Acc:HGNC:25223]
ENSG00000092470	WDR76	178.076	-0.431718	0.161203	-2.67809	0.00740426	0.712941	WD repeat domain 76 [Source:HGNC Symbol;Acc:HGNC:25773]
ENSG00000186230	ZNF749	312.361	-0.406777	0.15195	-2.67704	0.00742753	0.712941	zinc finger protein 749 [Source:HGNC Symbol;Acc:HGNC:32783]
ENSG00000111669	TPI1	18900.5	0.3739	0.139653	2.67735	0.00742076	0.712941	triosephosphate isomerase 1 [Source:HGNC Symbol;Acc:HGNC:12009]
ENSG00000248049	UBA6-DT	335.974	-0.542193	0.202779	-2.67381	0.0074995	0.714247	UBA6 divergent transcript [Source:HGNC Symbol;Acc:HGNC:49083]
ENSG00000131171	SH3BGRL	2841.92	0.472912	0.176825	2.67447	0.00748472	0.714247	SH3 domain binding glutamate rich protein like [Source:HGNC Symbol;Acc:HGNC:10823]
ENSG00000123908	AGO2	3598.99	-0.42899	0.160468	-2.67337	0.00750941	0.714247	argonaute RISC catalytic component 2 [Source:HGNC Symbol;Acc:HGNC:3263]
ENSG00000112624	BICRAL	1502.58	-0.381888	0.142811	-2.67408	0.00749346	0.714247	BICRA like chromatin remodeling complex associated protein [Source:HGNC Symbol;Acc:HGNC:21111]
ENSG00000137601	NEK1	1415.79	0.533953	0.199875	2.67143	0.0075528	0.715124	NIMA related kinase 1 [Source:HGNC Symbol;Acc:HGNC:7744]
ENSG00000174652	ZNF266	1161.62	-0.343271	0.128476	-2.67186	0.0075433	0.715124	zinc finger protein 266 [Source:HGNC Symbol;Acc:HGNC:13059]
ENSG00000290854		246.534	0.877231	0.328591	2.66968	0.00759241	0.715247	novel transcript
ENSG00000162366	PDZK1IP1	1082.13	0.536646	0.201172	2.6676	0.00763956	0.715247	PDZK1 interacting protein 1 [Source:HGNC Symbol;Acc:HGNC:16887]
ENSG00000179630	LACC1	916.176	0.50835	0.190553	2.66775	0.00763604	0.715247	laccase domain containing 1 [Source:HGNC Symbol;Acc:HGNC:26789]
ENSG00000100246	DNAL4	337.627	0.448957	0.168256	2.6683	0.00762369	0.715247	dynein axonemal light chain 4 [Source:HGNC Symbol;Acc:HGNC:2955]
ENSG00000157800	SLC37A3	1313.32	-0.26013	0.0974679	-2.66888	0.00761048	0.715247	solute carrier family 37 member 3 [Source:HGNC Symbol;Acc:HGNC:20651]
ENSG00000290203	NOX5	10.1692	2.92227	1.10732	2.63905	0.00831397	0.715297	NADPH oxidase 5 [Source:NCBI gene (formerly Entrezgene);Acc:79400]
ENSG00000288797		17.6251	2.55657	0.961726	2.65831	0.00785337	0.715297	novel transcript
ENSG00000230021		9.19826	-2.04536	0.768113	-2.66284	0.00774843	0.715297	septin 14 (SEPT14) pseudogene
ENSG00000172014	ANKRD20A4P	26.5779	2.0341	0.771033	2.63814	0.00833618	0.715297	ankyrin repeat domain 20 family member A4 pseudogene [Source:HGNC Symbol;Acc:HGNC:31982]
ENSG00000268744		11.6974	1.96528	0.740719	2.6532	0.00797331	0.715297	novel transcript
ENSG00000286112		125.545	1.03466	0.392027	2.63925	0.00830902	0.715297	kynurenine aminotransferase 1 [Source:NCBI gene (formerly Entrezgene);Acc:883]
ENSG00000189362	NEMP2	146.893	-0.680024	0.257328	-2.64264	0.00822628	0.715297	nuclear envelope integral membrane protein 2 [Source:HGNC Symbol;Acc:HGNC:33700]
ENSG00000132932	ATP8A2	195.416	-0.650543	0.244587	-2.65976	0.00781972	0.715297	ATPase phospholipid transporting 8A2 [Source:HGNC Symbol;Acc:HGNC:13533]
ENSG00000049130	KITLG	869.161	0.626493	0.237465	2.63825	0.00833353	0.715297	KIT ligand [Source:HGNC Symbol;Acc:HGNC:6343]
ENSG00000120156	TEK	75.6751	-0.620163	0.235203	-2.63671	0.00837137	0.715297	TEK receptor tyrosine kinase [Source:HGNC Symbol;Acc:HGNC:11724]
ENSG00000071859	FAM50A	2708.11	0.56777	0.213817	2.6554	0.00792143	0.715297	family with sequence similarity 50 member A [Source:HGNC Symbol;Acc:HGNC:18786]
ENSG00000132485	ZRANB2	2734.54	0.56649	0.214826	2.63697	0.00836496	0.715297	zinc finger RANBP2-type containing 2 [Source:HGNC Symbol;Acc:HGNC:13058]
ENSG00000277443	MARCKS	10386.9	0.562657	0.211351	2.66219	0.00776341	0.715297	myristoylated alanine rich protein kinase C substrate [Source:HGNC Symbol;Acc:HGNC:6759]
ENSG00000225630	MTND2P28	11454.5	-0.560871	0.212199	-2.64314	0.00821406	0.715297	MT-ND2 pseudogene 28 [Source:HGNC Symbol;Acc:HGNC:42129]
ENSG00000184205	TSPYL2	2777.45	-0.553988	0.208546	-2.65644	0.0078971	0.715297	TSPY like 2 [Source:HGNC Symbol;Acc:HGNC:24358]
ENSG00000158769	F11R	4653.85	-0.545911	0.205892	-2.65144	0.00801488	0.715297	F11 receptor [Source:HGNC Symbol;Acc:HGNC:14685]
ENSG00000112851	ERBIN	3145.07	0.5432	0.20427	2.65922	0.00783217	0.715297	erbb2 interacting protein [Source:HGNC Symbol;Acc:HGNC:15842]
ENSG00000165169	DYNLT3	4083.06	0.53941	0.204465	2.63815	0.00833606	0.715297	dynein light chain Tctex-type 3 [Source:HGNC Symbol;Acc:HGNC:11694]
ENSG00000167074	TEF	1572.9	0.495582	0.187512	2.64293	0.00821916	0.715297	TEF transcription factor PAR bZIP family member [Source:HGNC Symbol;Acc:HGNC:11722]
ENSG00000077080	ACTL6B	442.386	0.491157	0.185865	2.64255	0.00822844	0.715297	actin like 6B [Source:HGNC Symbol;Acc:HGNC:160]
ENSG00000122417	ODF2L	872.162	0.480783	0.181844	2.64393	0.00819484	0.715297	outer dense fiber of sperm tails 2 like [Source:HGNC Symbol;Acc:HGNC:29225]
ENSG00000291175		725.136	-0.480331	0.18203	-2.63875	0.00832129	0.715297	novel transcript
ENSG00000115295	CLIP4	3123.83	0.462188	0.173425	2.66506	0.00769754	0.715297	CAP-Gly domain containing linker protein family member 4 [Source:HGNC Symbol;Acc:HGNC:26108]
ENSG00000204138	PHACTR4	1562.77	-0.457332	0.172966	-2.64406	0.0081918	0.715297	phosphatase and actin regulator 4 [Source:HGNC Symbol;Acc:HGNC:25793]
ENSG00000130821	SLC6A8	1522.41	0.456938	0.173059	2.64037	0.00828167	0.715297	solute carrier family 6 member 8 [Source:HGNC Symbol;Acc:HGNC:11055]
ENSG00000130544	ZNF557	353.242	-0.454688	0.171941	-2.64444	0.00818264	0.715297	zinc finger protein 557 [Source:HGNC Symbol;Acc:HGNC:28632]
ENSG00000112406	HECA	1500.37	0.453797	0.172047	2.63763	0.00834873	0.715297	hdc homolog cell cycle regulator [Source:HGNC Symbol;Acc:HGNC:21041]
ENSG00000162664	ZNF326	1351.87	0.443331	0.168104	2.63724	0.00835836	0.715297	zinc finger protein 326 [Source:HGNC Symbol;Acc:HGNC:14104]
ENSG00000169118	CSNK1G1	1371.9	-0.431595	0.162217	-2.66061	0.00780003	0.715297	casein kinase 1 gamma 1 [Source:HGNC Symbol;Acc:HGNC:2454]
ENSG00000273820	USP27X	433.217	-0.417071	0.15772	-2.64437	0.00818439	0.715297	ubiquitin specific peptidase 27 X-linked [Source:HGNC Symbol;Acc:HGNC:13486]
ENSG00000152990	ADGRA3	1404.73	-0.390455	0.148092	-2.63656	0.00837505	0.715297	adhesion G protein-coupled receptor A3 [Source:HGNC Symbol;Acc:HGNC:13839]
ENSG00000065357	DGKA	427.873	-0.383654	0.144211	-2.66036	0.00780583	0.715297	diacylglycerol kinase alpha [Source:HGNC Symbol;Acc:HGNC:2849]
ENSG00000165626	BEND7	1467.03	-0.382451	0.143795	-2.6597	0.00782094	0.715297	BEN domain containing 7 [Source:HGNC Symbol;Acc:HGNC:23514]
ENSG00000115840	SLC25A12	788.065	-0.378007	0.142884	-2.64556	0.00815558	0.715297	solute carrier family 25 member 12 [Source:HGNC Symbol;Acc:HGNC:10982]
ENSG00000189184	PCDH18	240.324	-0.375607	0.141536	-2.65379	0.0079594	0.715297	protocadherin 18 [Source:HGNC Symbol;Acc:HGNC:14268]
ENSG00000107566	ERLIN1	1353.04	-0.354703	0.133717	-2.65264	0.00798639	0.715297	ER lipid raft associated 1 [Source:HGNC Symbol;Acc:HGNC:16947]
ENSG00000141027	NCOR1	4997.88	-0.329522	0.124377	-2.64938	0.00806396	0.715297	nuclear receptor corepressor 1 [Source:HGNC Symbol;Acc:HGNC:7672]
ENSG00000168014	C2CD3	971.724	-0.320126	0.120671	-2.65289	0.00798065	0.715297	C2 domain containing 3 centriole elongation regulator [Source:HGNC Symbol;Acc:HGNC:24564]
ENSG00000161654	LSM12	1510.9	-0.308811	0.116657	-2.64716	0.00811702	0.715297	LSM12 homolog [Source:HGNC Symbol;Acc:HGNC:26407]
ENSG00000114127	XRN1	2569.37	0.306107	0.114872	2.66477	0.00770418	0.715297	5'-3' exoribonuclease 1 [Source:HGNC Symbol;Acc:HGNC:30654]
ENSG00000063601	MTMR1	1142.76	-0.305879	0.115167	-2.65595	0.00790861	0.715297	myotubularin related protein 1 [Source:HGNC Symbol;Acc:HGNC:7449]
ENSG00000112078	KCTD20	2500.05	-0.290113	0.108974	-2.66223	0.00776244	0.715297	potassium channel tetramerization domain containing 20 [Source:HGNC Symbol;Acc:HGNC:21052]
ENSG00000035928	RFC1	2075.51	-0.286903	0.107807	-2.66127	0.00778456	0.715297	replication factor C subunit 1 [Source:HGNC Symbol;Acc:HGNC:9969]
ENSG00000146223	RPL7L1	5451.34	-0.49563	0.188102	-2.6349	0.0084162	0.717349	ribosomal protein L7 like 1 [Source:HGNC Symbol;Acc:HGNC:21370]
ENSG00000105523	FAM83E	176.666	0.734876	0.279202	2.63206	0.00848696	0.721425	family with sequence similarity 83 member E [Source:HGNC Symbol;Acc:HGNC:25972]
ENSG00000052126	PLEKHA5	1149.47	0.498836	0.189591	2.63112	0.00851036	0.721425	pleckstrin homology domain containing A5 [Source:HGNC Symbol;Acc:HGNC:30036]
ENSG00000130255	RPL36	7547.03	0.319634	0.121492	2.63091	0.00851574	0.721425	ribosomal protein L36 [Source:HGNC Symbol;Acc:HGNC:13631]
ENSG00000164219	PGGT1B	957.407	-0.525355	0.199785	-2.6296	0.00854851	0.722361	protein geranylgeranyltransferase type I subunit beta [Source:HGNC Symbol;Acc:HGNC:8895]
ENSG00000150995	ITPR1	1436.53	0.447967	0.170389	2.62909	0.00856131	0.722361	inositol 1 4 5-trisphosphate receptor type 1 [Source:HGNC Symbol;Acc:HGNC:6180]
ENSG00000165929	TC2N	4557.76	0.40242	0.153137	2.62784	0.00859296	0.723572	tandem C2 domains nuclear [Source:HGNC Symbol;Acc:HGNC:19859]
ENSG00000286053	ASDURF	22.3524	-7.76974	2.96546	-2.62008	0.00879094	0.723661	ASNSD1 upstream open reading frame [Source:HGNC Symbol;Acc:HGNC:53619]
ENSG00000235174	RPL39P3	284.599	6.19859	2.36277	2.62344	0.00870474	0.723661	ribosomal protein L39 pseudogene 3 [Source:HGNC Symbol;Acc:HGNC:21383]
ENSG00000261732		20.9328	-1.50738	0.574905	-2.62196	0.00874268	0.723661	novel protein
ENSG00000260838		205.398	0.701342	0.267124	2.62553	0.00865133	0.723661	novel transcript
ENSG00000143217	NECTIN4	380.906	0.70093	0.267633	2.619	0.00881881	0.723661	nectin cell adhesion molecule 4 [Source:HGNC Symbol;Acc:HGNC:19688]
ENSG00000164031	DNAJB14	1961.56	0.627348	0.239152	2.62322	0.00871042	0.723661	DnaJ heat shock protein family (Hsp40) member B14 [Source:HGNC Symbol;Acc:HGNC:25881]
ENSG00000166266	CUL5	1687.74	0.580731	0.221547	2.62125	0.00876081	0.723661	cullin 5 [Source:HGNC Symbol;Acc:HGNC:2556]
ENSG00000170430	MGMT	246.132	0.511226	0.194748	2.62506	0.00866337	0.723661	O-6-methylguanine-DNA methyltransferase [Source:HGNC Symbol;Acc:HGNC:7059]
ENSG00000079246	XRCC5	11789.3	-0.410178	0.156589	-2.61946	0.00880689	0.723661	X-ray repair cross complementing 5 [Source:HGNC Symbol;Acc:HGNC:12833]
ENSG00000115239	ASB3	446.453	-0.351948	0.134285	-2.62091	0.00876959	0.723661	ankyrin repeat and SOCS box containing 3 [Source:HGNC Symbol;Acc:HGNC:16013]
ENSG00000112855	HARS2	899.072	-0.350378	0.133455	-2.62544	0.00865372	0.723661	histidyl-tRNA synthetase 2 mitochondrial [Source:HGNC Symbol;Acc:HGNC:4817]
ENSG00000184216	IRAK1	4014.36	0.343984	0.131173	2.62237	0.008732	0.723661	interleukin 1 receptor associated kinase 1 [Source:HGNC Symbol;Acc:HGNC:6112]
ENSG00000101460	MAP1LC3A	917.766	0.242296	0.0924608	2.62052	0.0087795	0.723661	microtubule associated protein 1 light chain 3 alpha [Source:HGNC Symbol;Acc:HGNC:6838]
ENSG00000106069	CHN2	234.495	-0.527483	0.201516	-2.61758	0.00885566	0.725263	chimerin 2 [Source:HGNC Symbol;Acc:HGNC:1944]
ENSG00000073605	GSDMB	161.314	-0.491775	0.187952	-2.6165	0.0088837	0.726138	gasdermin B [Source:HGNC Symbol;Acc:HGNC:23690]
ENSG00000265794		35.0878	1.79629	0.68816	2.61027	0.00904695	0.726648	novel transcript
ENSG00000260269		45.3106	1.76732	0.678484	2.60481	0.0091926	0.726648	novel transcript
ENSG00000143110	C1orf162	51.5022	-0.781619	0.299859	-2.60662	0.00914413	0.726648	chromosome 1 open reading frame 162 [Source:HGNC Symbol;Acc:HGNC:28344]
ENSG00000253227		119.296	-0.680754	0.261447	-2.60379	0.00921984	0.726648	novel transcript
ENSG00000165997	ARL5B	2432.91	0.664051	0.254985	2.60428	0.00920687	0.726648	ADP ribosylation factor like GTPase 5B [Source:HGNC Symbol;Acc:HGNC:23052]
ENSG00000124875	CXCL6	1352.43	0.564194	0.2166	2.60477	0.00919353	0.726648	C-X-C motif chemokine ligand 6 [Source:HGNC Symbol;Acc:HGNC:10643]
ENSG00000290999		264.636	-0.555388	0.213104	-2.60618	0.00915578	0.726648	novel transcript
ENSG00000179240	GVQW3	258.977	-0.537441	0.206139	-2.60717	0.00912934	0.726648	GVQW motif containing 3 [Source:HGNC Symbol;Acc:HGNC:51239]
ENSG00000068400	GRIPAP1	2206.84	0.520208	0.199687	2.60512	0.00918424	0.726648	GRIP1 associated protein 1 [Source:HGNC Symbol;Acc:HGNC:18706]
ENSG00000181481	RNF135	286.67	0.474597	0.181932	2.60865	0.00908996	0.726648	ring finger protein 135 [Source:HGNC Symbol;Acc:HGNC:21158]
ENSG00000174720	LARP7	1346.24	0.448055	0.171467	2.61306	0.0089735	0.726648	La ribonucleoprotein 7 transcriptional regulator [Source:HGNC Symbol;Acc:HGNC:24912]
ENSG00000170379	TCAF2	838.587	0.423092	0.162123	2.60969	0.00906237	0.726648	TRPM8 channel associated factor 2 [Source:HGNC Symbol;Acc:HGNC:26878]
ENSG00000156471	PTDSS1	1715.68	-0.413366	0.158294	-2.61138	0.00901782	0.726648	phosphatidylserine synthase 1 [Source:HGNC Symbol;Acc:HGNC:9587]
ENSG00000100316	RPL3	52437.7	0.391596	0.149976	2.61106	0.00902627	0.726648	ribosomal protein L3 [Source:HGNC Symbol;Acc:HGNC:10332]
ENSG00000159884	CCDC107	586.25	0.352026	0.134951	2.60854	0.00909306	0.726648	coiled-coil domain containing 107 [Source:HGNC Symbol;Acc:HGNC:28465]
ENSG00000100150	DEPDC5	568.159	0.342559	0.13104	2.61416	0.00894473	0.726648	DEP domain containing 5 GATOR1 subcomplex subunit [Source:HGNC Symbol;Acc:HGNC:18423]
ENSG00000147224	PRPS1	1685.75	-0.330771	0.12674	-2.60983	0.00905869	0.726648	phosphoribosyl pyrophosphate synthetase 1 [Source:HGNC Symbol;Acc:HGNC:9462]
ENSG00000070214	SLC44A1	2871.6	-0.311592	0.119279	-2.61229	0.00899372	0.726648	solute carrier family 44 member 1 [Source:HGNC Symbol;Acc:HGNC:18798]
ENSG00000167721	TSR1	1489.45	-0.272579	0.104567	-2.60675	0.00914066	0.726648	TSR1 ribosome maturation factor [Source:HGNC Symbol;Acc:HGNC:25542]
ENSG00000130638	ATXN10	4008.39	-0.515536	0.198058	-2.60295	0.00924242	0.727059	ataxin 10 [Source:HGNC Symbol;Acc:HGNC:10549]
ENSG00000091592	NLRP1	406.156	-1.61693	0.621884	-2.60005	0.00932094	0.727577	NLR family pyrin domain containing 1 [Source:HGNC Symbol;Acc:HGNC:14374]
ENSG00000128271	ADORA2A	467.827	0.483819	0.186071	2.60019	0.00931726	0.727577	adenosine A2a receptor [Source:HGNC Symbol;Acc:HGNC:263]
ENSG00000198521	ZNF43	533.145	0.370397	0.142372	2.60162	0.00927842	0.727577	zinc finger protein 43 [Source:HGNC Symbol;Acc:HGNC:13109]
ENSG00000168952	STXBP6	1044.22	-0.354902	0.136527	-2.5995	0.00933594	0.727577	syntaxin binding protein 6 [Source:HGNC Symbol;Acc:HGNC:19666]
ENSG00000143324	XPR1	8423.62	-0.268713	0.103322	-2.60074	0.00930235	0.727577	xenotropic and polytropic retrovirus receptor 1 [Source:HGNC Symbol;Acc:HGNC:12827]
ENSG00000141452	RMC1	960.828	-0.284802	0.109608	-2.59837	0.00936669	0.728617	regulator of MON1-CCZ1 [Source:HGNC Symbol;Acc:HGNC:24326]
ENSG00000168101	NUDT16L1	646.094	0.423075	0.162899	2.59717	0.00939965	0.729824	nudix hydrolase 16 like 1 [Source:HGNC Symbol;Acc:HGNC:28154]
ENSG00000288698		9.19184	-3.58058	1.38631	-2.5828	0.00980008	0.73166	novel protein
ENSG00000267581		6.16569	3.4769	1.34567	2.58377	0.00977259	0.73166	novel transcript
ENSG00000162643	DNAI3	15.259	1.49203	0.575613	2.59207	0.00954006	0.73166	dynein axonemal intermediate chain 3 [Source:HGNC Symbol;Acc:HGNC:30711]
ENSG00000260086		24.2476	-1.13674	0.439274	-2.58778	0.00965968	0.73166	novel transcript
ENSG00000290830		50.5946	-0.909169	0.352274	-2.58085	0.0098556	0.73166	novel transcript
ENSG00000153201	RANBP2	10706.3	0.635765	0.246061	2.58377	0.00977264	0.73166	RAN binding protein 2 [Source:HGNC Symbol;Acc:HGNC:9848]
ENSG00000041515	MYO16	108.824	-0.605754	0.234726	-2.58069	0.00986036	0.73166	myosin XVI [Source:HGNC Symbol;Acc:HGNC:29822]
ENSG00000198000	NOL8	1428.27	0.515492	0.199103	2.58907	0.00962368	0.73166	nucleolar protein 8 [Source:HGNC Symbol;Acc:HGNC:23387]
ENSG00000126522	ASL	964.611	0.503567	0.195033	2.58196	0.00982399	0.73166	argininosuccinate lyase [Source:HGNC Symbol;Acc:HGNC:746]
ENSG00000001561	ENPP4	2520.13	0.501126	0.193892	2.58456	0.00975026	0.73166	ectonucleotide pyrophosphatase/phosphodiesterase 4 [Source:HGNC Symbol;Acc:HGNC:3359]
ENSG00000133131	MORC4	495.116	-0.464117	0.17972	-2.58244	0.00981042	0.73166	MORC family CW-type zinc finger 4 [Source:HGNC Symbol;Acc:HGNC:23485]
ENSG00000144231	POLR2D	994.016	-0.462769	0.178544	-2.59191	0.00954455	0.73166	RNA polymerase II subunit D [Source:HGNC Symbol;Acc:HGNC:9191]
ENSG00000006831	ADIPOR2	2443.37	-0.437845	0.168765	-2.59441	0.0094754	0.73166	adiponectin receptor 2 [Source:HGNC Symbol;Acc:HGNC:24041]
ENSG00000066739	ATG2B	2546.12	-0.429534	0.1661	-2.58599	0.00970996	0.73166	autophagy related 2B [Source:HGNC Symbol;Acc:HGNC:20187]
ENSG00000085377	PREP	825.373	-0.427235	0.165219	-2.58587	0.00971347	0.73166	prolyl endopeptidase [Source:HGNC Symbol;Acc:HGNC:9358]
ENSG00000135406	PRPH	262.694	0.408478	0.157934	2.58639	0.00969885	0.73166	peripherin [Source:HGNC Symbol;Acc:HGNC:9461]
ENSG00000008869	HEATR5B	1758.05	-0.403957	0.156483	-2.58148	0.00983786	0.73166	HEAT repeat containing 5B [Source:HGNC Symbol;Acc:HGNC:29273]
ENSG00000101407	TTI1	644.403	-0.395531	0.152939	-2.58621	0.00970389	0.73166	TELO2 interacting protein 1 [Source:HGNC Symbol;Acc:HGNC:29029]
ENSG00000187678	SPRY4	957.251	-0.392549	0.152039	-2.5819	0.00982582	0.73166	sprouty RTK signaling antagonist 4 [Source:HGNC Symbol;Acc:HGNC:15533]
ENSG00000183576	SETD3	2140.42	-0.391497	0.151065	-2.59158	0.00955362	0.73166	SET domain containing 3 actin histidine methyltransferase [Source:HGNC Symbol;Acc:HGNC:20493]
ENSG00000197296	FITM2	955.928	-0.356122	0.13756	-2.58885	0.00962969	0.73166	fat storage inducing transmembrane protein 2 [Source:HGNC Symbol;Acc:HGNC:16135]
ENSG00000090470	PDCD7	574.484	-0.309643	0.119705	-2.58672	0.00968947	0.73166	programmed cell death 7 [Source:HGNC Symbol;Acc:HGNC:8767]
ENSG00000170145	SIK2	4865.92	-0.309117	0.119757	-2.58121	0.00984551	0.73166	salt inducible kinase 2 [Source:HGNC Symbol;Acc:HGNC:21680]
ENSG00000168434	COG7	800.517	-0.292173	0.112869	-2.58861	0.00963632	0.73166	component of oligomeric golgi complex 7 [Source:HGNC Symbol;Acc:HGNC:18622]
ENSG00000110395	CBL	1435.2	-0.281863	0.109003	-2.58582	0.00971476	0.73166	Cbl proto-oncogene [Source:HGNC Symbol;Acc:HGNC:1541]
ENSG00000100302	RASD2	90.2615	0.56226	0.218347	2.57508	0.0100218	0.734523	RASD family member 2 [Source:HGNC Symbol;Acc:HGNC:18229]
ENSG00000204899	MZT1	641.514	0.520326	0.201785	2.57861	0.00991987	0.734523	mitotic spindle organizing protein 1 [Source:HGNC Symbol;Acc:HGNC:33830]
ENSG00000255330		673.984	-0.458923	0.178123	-2.57644	0.00998238	0.734523	novel protein
ENSG00000261115	TMEM178B	2477.28	-0.372599	0.144655	-2.57578	0.0100016	0.734523	transmembrane protein 178B [Source:HGNC Symbol;Acc:HGNC:44112]
ENSG00000105379	ETFB	824.476	0.369744	0.143555	2.57563	0.0100058	0.734523	electron transfer flavoprotein subunit beta [Source:HGNC Symbol;Acc:HGNC:3482]
ENSG00000197894	ADH5	2126.87	-0.366363	0.14226	-2.5753	0.0100153	0.734523	alcohol dehydrogenase 5 (class III) chi polypeptide [Source:HGNC Symbol;Acc:HGNC:253]
ENSG00000144136	SLC20A1	1500.89	-0.320373	0.124284	-2.57774	0.00994502	0.734523	solute carrier family 20 member 1 [Source:HGNC Symbol;Acc:HGNC:10946]
ENSG00000108100	CCNY	2311.41	-0.479818	0.18648	-2.57303	0.0100811	0.73629	cyclin Y [Source:HGNC Symbol;Acc:HGNC:23354]
ENSG00000198380	GFPT1	9555.09	-0.441389	0.171529	-2.57326	0.0100744	0.73629	glutamine--fructose-6-phosphate transaminase 1 [Source:HGNC Symbol;Acc:HGNC:4241]
ENSG00000055208	TAB2	4486.96	-0.248719	0.096694	-2.57223	0.0101046	0.73672	TGF-beta activated kinase 1 (MAP3K7) binding protein 2 [Source:HGNC Symbol;Acc:HGNC:17075]
ENSG00000140307	GTF2A2	1280.43	-0.379838	0.147795	-2.57003	0.0101691	0.740132	general transcription factor IIA subunit 2 [Source:HGNC Symbol;Acc:HGNC:4647]
ENSG00000233930	KRTAP5-AS1	128.692	0.780927	0.304451	2.56503	0.0103166	0.741835	KRTAP5-1/KRTAP5-2 antisense RNA 1 [Source:HGNC Symbol;Acc:HGNC:27877]
ENSG00000271121	NUDT4P2	280.19	-0.660564	0.257211	-2.56818	0.0102234	0.741835	nudix hydrolase 4 pseudogene 2 [Source:HGNC Symbol;Acc:HGNC:18013]
ENSG00000088876	ZNF343	347.185	-0.574442	0.223755	-2.56728	0.01025	0.741835	zinc finger protein 343 [Source:HGNC Symbol;Acc:HGNC:16017]
ENSG00000205133	TRIQK	1661.84	0.458031	0.178456	2.56664	0.010269	0.741835	triple QxxK/R motif containing [Source:HGNC Symbol;Acc:HGNC:27828]
ENSG00000197978	GOLGA6L9	464.855	0.340983	0.132932	2.56509	0.010315	0.741835	golgin A6 family like 9 [Source:HGNC Symbol;Acc:HGNC:37229]
ENSG00000101246	ARFRP1	516.458	0.320723	0.124917	2.56749	0.0102436	0.741835	ADP ribosylation factor related protein 1 [Source:HGNC Symbol;Acc:HGNC:662]
ENSG00000197329	PELI1	1116.9	-0.311627	0.12145	-2.56588	0.0102914	0.741835	pellino E3 ubiquitin protein ligase 1 [Source:HGNC Symbol;Acc:HGNC:8827]
ENSG00000109919	MTCH2	2978.48	-0.376895	0.146983	-2.56421	0.0103412	0.742332	mitochondrial carrier 2 [Source:HGNC Symbol;Acc:HGNC:17587]
ENSG00000187942	LDLRAD2	31.4137	2.03937	0.798715	2.55331	0.0106703	0.745639	low density lipoprotein receptor class A domain containing 2 [Source:HGNC Symbol;Acc:HGNC:32071]
ENSG00000227963	RBM15-AS1	19.7936	-1.81938	0.710569	-2.56046	0.0104534	0.745639	RBM15 antisense RNA 1 [Source:HGNC Symbol;Acc:HGNC:53636]
ENSG00000105650	PDE4C	70.8911	0.979478	0.383206	2.55601	0.0105881	0.745639	phosphodiesterase 4C [Source:HGNC Symbol;Acc:HGNC:8782]
ENSG00000213763	ACTBP2	46.3609	0.937894	0.366902	2.55625	0.0105807	0.745639	ACTB pseudogene 2 [Source:HGNC Symbol;Acc:HGNC:135]
ENSG00000280433		457.724	0.778114	0.305094	2.55041	0.0107596	0.745639	novel protein similar to trafficking protein particle complex 10 TRAPPC10
ENSG00000268222	EEF1A1P7	101.19	-0.748248	0.292917	-2.55447	0.0106349	0.745639	eukaryotic translation elongation factor 1 alpha 1 pseudogene 7 [Source:HGNC Symbol;Acc:HGNC:3202]
ENSG00000172915	NBEA	4284.8	0.67756	0.264959	2.55722	0.0105511	0.745639	neurobeachin [Source:HGNC Symbol;Acc:HGNC:7648]
ENSG00000198888	MT-ND1	156384	-0.660263	0.258572	-2.55349	0.0106649	0.745639	mitochondrially encoded NADH:ubiquinone oxidoreductase core subunit 1 [Source:HGNC Symbol;Acc:HGNC:7455]
ENSG00000036054	TBC1D23	2123.14	0.654225	0.256545	2.55013	0.0107681	0.745639	TBC1 domain family member 23 [Source:HGNC Symbol;Acc:HGNC:25622]
ENSG00000188483	IER5L	1016.47	0.598254	0.234494	2.55126	0.0107335	0.745639	immediate early response 5 like [Source:HGNC Symbol;Acc:HGNC:23679]
ENSG00000128564	VGF	45555.7	0.574776	0.225092	2.55351	0.0106643	0.745639	VGF nerve growth factor inducible [Source:HGNC Symbol;Acc:HGNC:12684]
ENSG00000151151	IPMK	720.855	0.562786	0.219721	2.56137	0.0104261	0.745639	inositol polyphosphate multikinase [Source:HGNC Symbol;Acc:HGNC:20739]
ENSG00000172375	C2CD2L	747.813	0.530071	0.207298	2.55705	0.0105564	0.745639	C2CD2 like [Source:HGNC Symbol;Acc:HGNC:29000]
ENSG00000173542	MOB1B	4922.28	0.519661	0.203516	2.55342	0.010667	0.745639	MOB kinase activator 1B [Source:HGNC Symbol;Acc:HGNC:29801]
ENSG00000177352	CCDC71	456.893	0.511723	0.200092	2.55744	0.0105447	0.745639	coiled-coil domain containing 71 [Source:HGNC Symbol;Acc:HGNC:25760]
ENSG00000144228	SPOPL	1592.17	0.432588	0.169558	2.55127	0.0107331	0.745639	speckle type BTB/POZ protein like [Source:HGNC Symbol;Acc:HGNC:27934]
ENSG00000162419	GMEB1	592.605	-0.398903	0.156143	-2.55473	0.0106271	0.745639	glucocorticoid modulatory element binding protein 1 [Source:HGNC Symbol;Acc:HGNC:4370]
ENSG00000107874	CUEDC2	894.098	0.39546	0.154946	2.55225	0.010703	0.745639	CUE domain containing 2 [Source:HGNC Symbol;Acc:HGNC:28352]
ENSG00000117597	UTP25	990.361	-0.372252	0.14583	-2.55265	0.0106908	0.745639	UTP25 small subunit processome component [Source:HGNC Symbol;Acc:HGNC:28440]
ENSG00000141298	SSH2	1062.73	-0.322488	0.126477	-2.54977	0.0107793	0.745639	slingshot protein phosphatase 2 [Source:HGNC Symbol;Acc:HGNC:30580]
ENSG00000204842	ATXN2	1792.31	-0.313094	0.122642	-2.55291	0.0106829	0.745639	ataxin 2 [Source:HGNC Symbol;Acc:HGNC:10555]
ENSG00000125863	MKKS	1616.25	-0.303747	0.118827	-2.55621	0.0105821	0.745639	MKKS centrosomal shuttling protein [Source:HGNC Symbol;Acc:HGNC:7108]
ENSG00000163935	SFMBT1	1003.23	-0.338933	0.133005	-2.54827	0.0108259	0.747628	Scm like with four mbt domains 1 [Source:HGNC Symbol;Acc:HGNC:20255]
ENSG00000174945	AMZ1	81.1146	0.775967	0.305011	2.54406	0.0109571	0.750463	archaelysin family metallopeptidase 1 [Source:HGNC Symbol;Acc:HGNC:22231]
ENSG00000152580	IGSF10	262.988	-0.653647	0.256914	-2.54423	0.010952	0.750463	immunoglobulin superfamily member 10 [Source:HGNC Symbol;Acc:HGNC:26384]
ENSG00000172469	MANEA	859.496	0.576195	0.226546	2.54339	0.0109782	0.750463	mannosidase endo-alpha [Source:HGNC Symbol;Acc:HGNC:21072]
ENSG00000143514	TP53BP2	2165.69	-0.392115	0.154267	-2.5418	0.0110283	0.750463	tumor protein p53 binding protein 2 [Source:HGNC Symbol;Acc:HGNC:12000]
ENSG00000120594	PLXDC2	717.421	-0.384644	0.151245	-2.54319	0.0109844	0.750463	plexin domain containing 2 [Source:HGNC Symbol;Acc:HGNC:21013]
ENSG00000161956	SENP3	1313.09	-0.367743	0.144545	-2.54414	0.0109546	0.750463	SUMO specific peptidase 3 [Source:HGNC Symbol;Acc:HGNC:17862]
ENSG00000180182	MED14	1894.27	-0.342274	0.134618	-2.54256	0.0110044	0.750463	mediator complex subunit 14 [Source:HGNC Symbol;Acc:HGNC:2370]
ENSG00000126067	PSMB2	2509.56	-0.311736	0.122579	-2.54315	0.0109858	0.750463	proteasome 20S subunit beta 2 [Source:HGNC Symbol;Acc:HGNC:9539]
ENSG00000076944	STXBP2	1014.5	-0.278214	0.109439	-2.54219	0.0110162	0.750463	syntaxin binding protein 2 [Source:HGNC Symbol;Acc:HGNC:11445]
ENSG00000230629	RPS23P8	22.7934	1.02998	0.405597	2.53943	0.0111034	0.754347	ribosomal protein S23 pseudogene 8 [Source:HGNC Symbol;Acc:HGNC:35982]
ENSG00000196507	TCEAL3	1659.9	0.270494	0.106559	2.53845	0.0111346	0.75524	transcription elongation factor A like 3 [Source:HGNC Symbol;Acc:HGNC:28247]
ENSG00000064489	BORCS8-MEF2B	50.3423	-2.97416	1.18023	-2.51999	0.0117359	0.756939	BORCS8-MEF2B readthrough [Source:HGNC Symbol;Acc:HGNC:39979]
ENSG00000248714	ZNF652-AS1	7.13953	-2.22065	0.877356	-2.53108	0.0113713	0.756939	ZNF652 antisense RNA 1 [Source:HGNC Symbol;Acc:HGNC:55582]
ENSG00000164509	IL31RA	8.13883	-2.13171	0.844032	-2.52563	0.0115493	0.756939	interleukin 31 receptor A [Source:HGNC Symbol;Acc:HGNC:18969]
ENSG00000267059		226.366	-1.11463	0.440481	-2.53048	0.0113906	0.756939	novel transcript readthrough between UQCR11 and MBD3
ENSG00000141469	SLC14A1	154.93	-0.873069	0.345816	-2.52466	0.0115809	0.756939	solute carrier family 14 member 1 (Kidd blood group) [Source:HGNC Symbol;Acc:HGNC:10918]
ENSG00000145949	MYLK4	60.0374	-0.765418	0.302969	-2.52639	0.0115241	0.756939	myosin light chain kinase family member 4 [Source:HGNC Symbol;Acc:HGNC:27972]
ENSG00000232187	FTH1P7	93.7127	-0.719163	0.28458	-2.52711	0.0115007	0.756939	ferritin heavy chain 1 pseudogene 7 [Source:HGNC Symbol;Acc:HGNC:3994]
ENSG00000287562		53.6873	-0.710734	0.281567	-2.52421	0.0115959	0.756939	novel transcript
ENSG00000189367	KIAA0408	653.771	0.704778	0.279702	2.51975	0.0117439	0.756939	KIAA0408 [Source:HGNC Symbol;Acc:HGNC:21636]
ENSG00000134548	SPX	157.44	0.689507	0.272721	2.52825	0.0114632	0.756939	spexin hormone [Source:HGNC Symbol;Acc:HGNC:28139]
ENSG00000272921		400.684	0.668474	0.264112	2.53103	0.0113728	0.756939	novel protein
ENSG00000083817	ZNF416	166.321	-0.652392	0.257775	-2.53086	0.0113783	0.756939	zinc finger protein 416 [Source:HGNC Symbol;Acc:HGNC:20645]
ENSG00000156381	ANKRD9	349.722	0.626003	0.248277	2.52139	0.0116893	0.756939	ankyrin repeat domain 9 [Source:HGNC Symbol;Acc:HGNC:20096]
ENSG00000198938	MT-CO3	268603	-0.60478	0.240002	-2.5199	0.0117389	0.756939	mitochondrially encoded cytochrome c oxidase III [Source:HGNC Symbol;Acc:HGNC:7422]
ENSG00000164187	LMBRD2	1960.98	0.552016	0.218917	2.52157	0.0116832	0.756939	LMBR1 domain containing 2 [Source:HGNC Symbol;Acc:HGNC:25287]
ENSG00000143375	CGN	1608.91	0.535956	0.2123	2.52452	0.0115856	0.756939	cingulin [Source:HGNC Symbol;Acc:HGNC:17429]
ENSG00000151233	GXYLT1	1095.24	0.526888	0.208405	2.52819	0.0114653	0.756939	glucoside xylosyltransferase 1 [Source:HGNC Symbol;Acc:HGNC:27482]
ENSG00000151239	TWF1	6641.42	0.519761	0.205843	2.52503	0.0115687	0.756939	twinfilin actin binding protein 1 [Source:HGNC Symbol;Acc:HGNC:9620]
ENSG00000124795	DEK	4075.45	0.510949	0.202895	2.51829	0.0117927	0.756939	DEK proto-oncogene [Source:HGNC Symbol;Acc:HGNC:2768]
ENSG00000170364	SETMAR	269.559	-0.500359	0.198327	-2.5229	0.0116392	0.756939	SET domain and mariner transposase fusion gene [Source:HGNC Symbol;Acc:HGNC:10762]
ENSG00000177464	GPR4	131.582	-0.493857	0.196044	-2.51912	0.0117648	0.756939	G protein-coupled receptor 4 [Source:HGNC Symbol;Acc:HGNC:4497]
ENSG00000145241	CENPC	828.99	0.481921	0.19062	2.52817	0.0114658	0.756939	centromere protein C [Source:HGNC Symbol;Acc:HGNC:1854]
ENSG00000140406	TLNRD1	999.28	0.466796	0.184728	2.52694	0.0115061	0.756939	talin rod domain containing 1 [Source:HGNC Symbol;Acc:HGNC:13519]
ENSG00000170832	USP32	2957.89	-0.441337	0.174349	-2.53135	0.0113625	0.756939	ubiquitin specific peptidase 32 [Source:HGNC Symbol;Acc:HGNC:19143]
ENSG00000198146	ZNF770	2726.6	0.437323	0.173318	2.52324	0.0116278	0.756939	zinc finger protein 770 [Source:HGNC Symbol;Acc:HGNC:26061]
ENSG00000116752	BCAS2	1374.76	0.428821	0.169168	2.53487	0.0112488	0.756939	BCAS2 pre-mRNA processing factor [Source:HGNC Symbol;Acc:HGNC:975]
ENSG00000116690	PRG4	8004.92	-0.426262	0.168881	-2.52404	0.0116016	0.756939	proteoglycan 4 [Source:HGNC Symbol;Acc:HGNC:9364]
ENSG00000110651	CD81	8217.86	0.403265	0.159159	2.53372	0.011286	0.756939	CD81 molecule [Source:HGNC Symbol;Acc:HGNC:1701]
ENSG00000170502	NUDT9	2096.94	-0.376515	0.148787	-2.53056	0.0113881	0.756939	nudix hydrolase 9 [Source:HGNC Symbol;Acc:HGNC:8056]
ENSG00000104219	ZDHHC2	3836.91	-0.361995	0.14316	-2.5286	0.0114519	0.756939	zinc finger DHHC-type palmitoyltransferase 2 [Source:HGNC Symbol;Acc:HGNC:18469]
ENSG00000075391	RASAL2	1536.79	-0.327809	0.130157	-2.51857	0.0117831	0.756939	RAS protein activator like 2 [Source:HGNC Symbol;Acc:HGNC:9874]
ENSG00000169762	TAPT1	1897.74	-0.314792	0.12456	-2.52723	0.0114967	0.756939	transmembrane anterior posterior transformation 1 [Source:HGNC Symbol;Acc:HGNC:26887]
ENSG00000078699	CBFA2T2	2124.79	-0.301357	0.118845	-2.53571	0.011222	0.756939	CBFA2/RUNX1 partner transcriptional co-repressor 2 [Source:HGNC Symbol;Acc:HGNC:1536]
ENSG00000004059	ARF5	2761.46	0.274228	0.108749	2.52167	0.01168	0.756939	ADP ribosylation factor 5 [Source:HGNC Symbol;Acc:HGNC:658]
ENSG00000239264	TXNDC5	6888.71	-0.253254	0.0998237	-2.53701	0.0111804	0.756939	thioredoxin domain containing 5 [Source:HGNC Symbol;Acc:HGNC:21073]
ENSG00000272686	WASL-DT	231.834	0.535945	0.212899	2.51737	0.0118235	0.757757	WASL divergent transcript [Source:HGNC Symbol;Acc:HGNC:54820]
ENSG00000227063	RPL41P1	345.939	5.75488	2.30785	2.49361	0.012645	0.758157	ribosomal protein L41 pseudogene 1 [Source:HGNC Symbol;Acc:HGNC:10356]
ENSG00000232573	RPL3P4	46.416	-1.56439	0.623144	-2.51048	0.0120566	0.758157	ribosomal protein L3 pseudogene 4 [Source:HGNC Symbol;Acc:HGNC:19805]
ENSG00000224186	PITX1-AS1	18.2107	1.51478	0.607373	2.49399	0.0126317	0.758157	PITX1 antisense RNA 1 [Source:HGNC Symbol;Acc:HGNC:48332]
ENSG00000164972	C9orf24	11.1506	-1.49134	0.594697	-2.50772	0.0121512	0.758157	chromosome 9 open reading frame 24 [Source:HGNC Symbol;Acc:HGNC:19919]
ENSG00000172461	FUT9	63.4198	1.04852	0.41676	2.51588	0.0118736	0.758157	fucosyltransferase 9 [Source:HGNC Symbol;Acc:HGNC:4020]
ENSG00000021826	CPS1	66.2859	-0.977572	0.391664	-2.49594	0.0125623	0.758157	carbamoyl-phosphate synthase 1 [Source:HGNC Symbol;Acc:HGNC:2323]
ENSG00000259623		404.741	0.929113	0.372323	2.49545	0.0125797	0.758157	novel transcript sense overlapping to KLHL11
ENSG00000088882	CPXM1	87.0132	0.835488	0.332644	2.51165	0.0120167	0.758157	carboxypeptidase X M14 family member 1 [Source:HGNC Symbol;Acc:HGNC:15771]
ENSG00000251634	NAIPP4	151.288	-0.809287	0.32316	-2.50429	0.0122697	0.758157	NAIP pseudogene 4 [Source:HGNC Symbol;Acc:HGNC:54494]
ENSG00000169347	GP2	804.448	0.803181	0.320887	2.50301	0.0123143	0.758157	glycoprotein 2 [Source:HGNC Symbol;Acc:HGNC:4441]
ENSG00000199352	RNA5S1	214.266	0.782669	0.311935	2.50908	0.0121047	0.758157	RNA 5S ribosomal 1 [Source:HGNC Symbol;Acc:HGNC:34362]
ENSG00000286025	FAM246C	54.3402	0.714782	0.285817	2.50083	0.0123901	0.758157	family with sequence similarity 246 member C (gene/pseudogene) [Source:HGNC Symbol;Acc:HGNC:54842]
ENSG00000290146		215.218	-0.69421	0.276704	-2.50885	0.0121124	0.758157	novel protein EMG1-C1S
ENSG00000077152	UBE2T	81.8533	-0.67878	0.270876	-2.50587	0.012215	0.758157	ubiquitin conjugating enzyme E2 T [Source:HGNC Symbol;Acc:HGNC:25009]
ENSG00000055955	ITIH4	448.759	0.640897	0.255168	2.51166	0.0120164	0.758157	inter-alpha-trypsin inhibitor heavy chain 4 [Source:HGNC Symbol;Acc:HGNC:6169]
ENSG00000197142	ACSL5	193.367	-0.640201	0.254744	-2.51311	0.0119671	0.758157	acyl-CoA synthetase long chain family member 5 [Source:HGNC Symbol;Acc:HGNC:16526]
ENSG00000160113	NR2F6	1682.89	0.546778	0.218574	2.50157	0.0123643	0.758157	nuclear receptor subfamily 2 group F member 6 [Source:HGNC Symbol;Acc:HGNC:7977]
ENSG00000116863	ADPRS	765.292	0.535012	0.214193	2.49781	0.0124963	0.758157	ADP-ribosylserine hydrolase [Source:HGNC Symbol;Acc:HGNC:21304]
ENSG00000291008		178.1	-0.534324	0.213525	-2.50239	0.0123358	0.758157	novel transcript
ENSG00000171148	TADA3	2818.95	0.526248	0.209427	2.5128	0.0119777	0.758157	transcriptional adaptor 3 [Source:HGNC Symbol;Acc:HGNC:19422]
ENSG00000160058	BSDC1	3149.98	0.519046	0.207317	2.50363	0.0122926	0.758157	BSD domain containing 1 [Source:HGNC Symbol;Acc:HGNC:25501]
ENSG00000137876	RSL24D1	3513.14	0.516188	0.206834	2.49567	0.0125721	0.758157	ribosomal L24 domain containing 1 [Source:HGNC Symbol;Acc:HGNC:18479]
ENSG00000198959	TGM2	27366	0.512884	0.205628	2.49423	0.0126229	0.758157	transglutaminase 2 [Source:HGNC Symbol;Acc:HGNC:11778]
ENSG00000137809	ITGA11	450.6	-0.506404	0.201806	-2.50936	0.0120952	0.758157	integrin subunit alpha 11 [Source:HGNC Symbol;Acc:HGNC:6136]
ENSG00000213639	PPP1CB	14514.6	0.498903	0.200068	2.49367	0.0126429	0.758157	protein phosphatase 1 catalytic subunit beta [Source:HGNC Symbol;Acc:HGNC:9282]
ENSG00000048392	RRM2B	4559.63	0.47397	0.189495	2.50123	0.0123764	0.758157	ribonucleotide reductase regulatory TP53 inducible subunit M2B [Source:HGNC Symbol;Acc:HGNC:17296]
ENSG00000152527	PLEKHH2	561.847	-0.420642	0.168439	-2.49729	0.0125146	0.758157	pleckstrin homology MyTH4 and FERM domain containing H2 [Source:HGNC Symbol;Acc:HGNC:30506]
ENSG00000101310	SEC23B	3506.78	-0.419108	0.167767	-2.49815	0.0124843	0.758157	SEC23 homolog B COPII coat complex component [Source:HGNC Symbol;Acc:HGNC:10702]
ENSG00000167110	GOLGA2	5038.88	-0.411678	0.165065	-2.49404	0.0126298	0.758157	golgin A2 [Source:HGNC Symbol;Acc:HGNC:4425]
ENSG00000011454	RABGAP1	2131.29	-0.39935	0.159694	-2.50072	0.0123941	0.758157	RAB GTPase activating protein 1 [Source:HGNC Symbol;Acc:HGNC:17155]
ENSG00000088992	TESC	843.177	0.391938	0.156537	2.5038	0.0122869	0.758157	tescalcin [Source:HGNC Symbol;Acc:HGNC:26065]
ENSG00000164091	WDR82	4014.52	-0.376371	0.149693	-2.51429	0.0119272	0.758157	WD repeat domain 82 [Source:HGNC Symbol;Acc:HGNC:28826]
ENSG00000144426	NBEAL1	1733.45	0.374434	0.150029	2.49575	0.0125693	0.758157	neurobeachin like 1 [Source:HGNC Symbol;Acc:HGNC:20681]
ENSG00000185324	CDK10	1209.85	0.361909	0.144448	2.50546	0.0122291	0.758157	cyclin dependent kinase 10 [Source:HGNC Symbol;Acc:HGNC:1770]
ENSG00000156697	UTP14A	494.423	-0.357822	0.142705	-2.50741	0.0121618	0.758157	UTP14A small subunit processome component [Source:HGNC Symbol;Acc:HGNC:10665]
ENSG00000111252	SH2B3	1592.94	-0.356678	0.14206	-2.51075	0.0120475	0.758157	SH2B adaptor protein 3 [Source:HGNC Symbol;Acc:HGNC:29605]
ENSG00000197279	ZNF165	518.649	-0.34994	0.140108	-2.49764	0.0125022	0.758157	zinc finger protein 165 [Source:HGNC Symbol;Acc:HGNC:12953]
ENSG00000242028	HYPK	680.202	0.345823	0.138098	2.50418	0.0122735	0.758157	huntingtin interacting protein K [Source:HGNC Symbol;Acc:HGNC:18418]
ENSG00000225484	NUTM2B-AS1	758.806	-0.326314	0.130728	-2.49613	0.0125558	0.758157	NUTM2B antisense RNA 1 [Source:HGNC Symbol;Acc:HGNC:51204]
ENSG00000164331	ANKRA2	650.273	-0.283337	0.113098	-2.50523	0.0122371	0.758157	ankyrin repeat family A member 2 [Source:HGNC Symbol;Acc:HGNC:13208]
ENSG00000143771	CNIH4	1117.27	-0.278905	0.111808	-2.4945	0.0126133	0.758157	cornichon family AMPA receptor auxiliary protein 4 [Source:HGNC Symbol;Acc:HGNC:25013]
ENSG00000069667	RORA	2579.45	0.27265	0.108818	2.50557	0.0122255	0.758157	RAR related orphan receptor A [Source:HGNC Symbol;Acc:HGNC:10258]
ENSG00000073921	PICALM	6392.34	-0.269765	0.107872	-2.50079	0.0123916	0.758157	phosphatidylinositol binding clathrin assembly protein [Source:HGNC Symbol;Acc:HGNC:15514]
ENSG00000105701	FKBP8	5032.09	0.264698	0.105279	2.51424	0.0119289	0.758157	FKBP prolyl isomerase 8 [Source:HGNC Symbol;Acc:HGNC:3724]
ENSG00000162407	PLPP3	1042.35	-0.264185	0.105157	-2.51229	0.0119952	0.758157	phospholipid phosphatase 3 [Source:HGNC Symbol;Acc:HGNC:9229]
ENSG00000288534		709.721	-3.55992	1.42816	-2.49267	0.0126786	0.758527	TMX2-CTNND1 readthrough (NMD candidate)
ENSG00000133739	LRRCC1	193.218	0.720727	0.289167	2.49242	0.0126874	0.758527	leucine rich repeat and coiled-coil centrosomal protein 1 [Source:HGNC Symbol;Acc:HGNC:29373]
ENSG00000284294		4.19577	-4.60083	1.86196	-2.47097	0.0134749	0.758705	novel transcript
ENSG00000260391		5.34619	-3.84917	1.54862	-2.48555	0.0129352	0.758705	novel transcript overlapping to KALRN
ENSG00000289694		3308.78	-3.06992	1.24226	-2.47123	0.0134648	0.758705	novel protein
ENSG00000257671	KRT7-AS	50.6124	0.979929	0.395631	2.47687	0.0132539	0.758705	KRT7 antisense RNA 1 [Source:HGNC Symbol;Acc:HGNC:52643]
ENSG00000053918	KCNQ1	579.754	0.832104	0.336536	2.47256	0.0134149	0.758705	potassium voltage-gated channel subfamily Q member 1 [Source:HGNC Symbol;Acc:HGNC:6294]
ENSG00000275778		56.354	-0.754106	0.302971	-2.48904	0.0128088	0.758705	PRH1-PRR4 readthrough
ENSG00000243649	CFB	11422	0.610236	0.246184	2.47878	0.0131833	0.758705	complement factor B [Source:HGNC Symbol;Acc:HGNC:1037]
ENSG00000275464		437.278	0.593119	0.239563	2.47584	0.0132922	0.758705	novel protein similar to PWP2 periodic tryptophan protein homolog (yeast) PWP2
ENSG00000164603	BMT2	597.958	0.585662	0.235909	2.48258	0.0130436	0.758705	base methyltransferase of 25S rRNA 2 homolog [Source:HGNC Symbol;Acc:HGNC:26475]
ENSG00000065000	AP3D1	9671.31	0.581362	0.234084	2.48357	0.0130074	0.758705	adaptor related protein complex 3 subunit delta 1 [Source:HGNC Symbol;Acc:HGNC:568]
ENSG00000290387	SORD2P	478.7	-0.575354	0.231304	-2.48743	0.0128669	0.758705	sorbitol dehydrogenase 2 pseudogene [Source:NCBI gene (formerly Entrezgene);Acc:653381]
ENSG00000125775	SDCBP2	508.445	0.574538	0.232549	2.47062	0.0134881	0.758705	syndecan binding protein 2 [Source:HGNC Symbol;Acc:HGNC:15756]
ENSG00000127995	CASD1	2338.74	0.558579	0.224774	2.48507	0.0129525	0.758705	CAS1 domain containing 1 [Source:HGNC Symbol;Acc:HGNC:16014]
ENSG00000175567	UCP2	323.279	0.552054	0.223223	2.47311	0.0133942	0.758705	uncoupling protein 2 [Source:HGNC Symbol;Acc:HGNC:12518]
ENSG00000067177	PHKA1	768.27	-0.549731	0.220888	-2.48874	0.0128198	0.758705	phosphorylase kinase regulatory subunit alpha 1 [Source:HGNC Symbol;Acc:HGNC:8925]
ENSG00000010256	UQCRC1	3530.72	0.533929	0.215963	2.47231	0.0134241	0.758705	ubiquinol-cytochrome c reductase core protein 1 [Source:HGNC Symbol;Acc:HGNC:12585]
ENSG00000185499	MUC1	2522.63	0.531904	0.215139	2.47237	0.0134219	0.758705	mucin 1 cell surface associated [Source:HGNC Symbol;Acc:HGNC:7508]
ENSG00000129003	VPS13C	12603.4	0.523476	0.211766	2.47196	0.0134376	0.758705	vacuolar protein sorting 13 homolog C [Source:HGNC Symbol;Acc:HGNC:23594]
ENSG00000182197	EXT1	1691.62	-0.507493	0.204217	-2.48507	0.0129526	0.758705	exostosin glycosyltransferase 1 [Source:HGNC Symbol;Acc:HGNC:3512]
ENSG00000010282	HHATL	212.075	0.504762	0.203167	2.48447	0.0129743	0.758705	hedgehog acyltransferase like [Source:HGNC Symbol;Acc:HGNC:13242]
ENSG00000182199	SHMT2	2356.55	0.504402	0.203825	2.47468	0.0133357	0.758705	serine hydroxymethyltransferase 2 [Source:HGNC Symbol;Acc:HGNC:10852]
ENSG00000289444		279.825	-0.494081	0.198581	-2.48806	0.0128441	0.758705	novel transcript
ENSG00000143811	PYCR2	1612.81	0.485157	0.195564	2.4808	0.0131086	0.758705	pyrroline-5-carboxylate reductase 2 [Source:HGNC Symbol;Acc:HGNC:30262]
ENSG00000189195	BTBD8	454.293	0.478433	0.193161	2.47686	0.0132544	0.758705	BTB domain containing 8 [Source:HGNC Symbol;Acc:HGNC:21019]
ENSG00000198157	HMGN5	301.686	0.47728	0.192908	2.47414	0.0133557	0.758705	high mobility group nucleosome binding domain 5 [Source:HGNC Symbol;Acc:HGNC:8013]
ENSG00000182901	RGS7	475.044	-0.472891	0.190353	-2.48429	0.0129809	0.758705	regulator of G protein signaling 7 [Source:HGNC Symbol;Acc:HGNC:10003]
ENSG00000151304	SRFBP1	443.04	0.471096	0.190534	2.4725	0.0134171	0.758705	serum response factor binding protein 1 [Source:HGNC Symbol;Acc:HGNC:26333]
ENSG00000254087	LYN	1253.05	-0.470115	0.189745	-2.47762	0.0132264	0.758705	LYN proto-oncogene Src family tyrosine kinase [Source:HGNC Symbol;Acc:HGNC:6735]
ENSG00000134001	EIF2S1	2270.07	-0.464974	0.187699	-2.47723	0.0132406	0.758705	eukaryotic translation initiation factor 2 subunit alpha [Source:HGNC Symbol;Acc:HGNC:3265]
ENSG00000158710	TAGLN2	16642.6	0.459642	0.186026	2.47085	0.0134792	0.758705	transgelin 2 [Source:HGNC Symbol;Acc:HGNC:11554]
ENSG00000165996	HACD1	225.475	-0.454657	0.182607	-2.48981	0.012781	0.758705	3-hydroxyacyl-CoA dehydratase 1 [Source:HGNC Symbol;Acc:HGNC:9639]
ENSG00000125733	TRIP10	1135.18	0.451087	0.181811	2.48108	0.0130986	0.758705	thyroid hormone receptor interactor 10 [Source:HGNC Symbol;Acc:HGNC:12304]
ENSG00000134709	HOOK1	5090.95	0.448065	0.181121	2.47384	0.0133669	0.758705	hook microtubule tethering protein 1 [Source:HGNC Symbol;Acc:HGNC:19884]
ENSG00000103365	GGA2	5180.92	-0.431681	0.174094	-2.4796	0.0131532	0.758705	golgi associated gamma adaptin ear containing ARF binding protein 2 [Source:HGNC Symbol;Acc:HGNC:16064]
ENSG00000179909	ZNF154	644.467	-0.426598	0.172463	-2.47356	0.0133773	0.758705	zinc finger protein 154 [Source:HGNC Symbol;Acc:HGNC:12939]
ENSG00000151093	OXSM	266.051	-0.412459	0.16579	-2.48785	0.012852	0.758705	3-oxoacyl-ACP synthase mitochondrial [Source:HGNC Symbol;Acc:HGNC:26063]
ENSG00000198799	LRIG2	717.636	-0.395198	0.159565	-2.47672	0.0132597	0.758705	leucine rich repeats and immunoglobulin like domains 2 [Source:HGNC Symbol;Acc:HGNC:20889]
ENSG00000134884	ARGLU1	5034.88	0.389866	0.156563	2.49016	0.0127686	0.758705	arginine and glutamate rich 1 [Source:HGNC Symbol;Acc:HGNC:25482]
ENSG00000128609	NDUFA5	3373.59	0.366718	0.147359	2.4886	0.0128248	0.758705	NADH:ubiquinone oxidoreductase subunit A5 [Source:HGNC Symbol;Acc:HGNC:7688]
ENSG00000204371	EHMT2	1077.53	0.359764	0.145196	2.47778	0.0132204	0.758705	euchromatic histone lysine methyltransferase 2 [Source:HGNC Symbol;Acc:HGNC:14129]
ENSG00000128595	CALU	7043.13	-0.335561	0.135563	-2.47531	0.0133122	0.758705	calumenin [Source:HGNC Symbol;Acc:HGNC:1458]
ENSG00000198839	ZNF277	748.301	0.31964	0.128713	2.48336	0.013015	0.758705	zinc finger protein 277 [Source:HGNC Symbol;Acc:HGNC:13070]
ENSG00000148730	EIF4EBP2	3990.26	-0.296222	0.119829	-2.47203	0.0134348	0.758705	eukaryotic translation initiation factor 4E binding protein 2 [Source:HGNC Symbol;Acc:HGNC:3289]
ENSG00000213064	SFT2D2	2749.48	-0.242501	0.0977498	-2.48084	0.0131074	0.758705	SFT2 domain containing 2 [Source:HGNC Symbol;Acc:HGNC:25140]
ENSG00000278791		155.357	2.32695	0.943689	2.46581	0.0136705	0.759354
ENSG00000267498	UQCRFS1-DT	6.13134	1.95452	0.795169	2.458	0.0139714	0.759354	UQCRFS1 divergent transcript [Source:HGNC Symbol;Acc:HGNC:55295]
ENSG00000278879		13.658	1.42169	0.57735	2.46243	0.0137998	0.759354	TEC
ENSG00000214198	TTC41P	21.214	-1.10416	0.447789	-2.4658	0.0136709	0.759354	tetratricopeptide repeat domain 41 pseudogene [Source:HGNC Symbol;Acc:HGNC:49210]
ENSG00000254126	CD8B2	48.7381	1.05126	0.426158	2.46684	0.0136313	0.759354	CD8B family member 2 [Source:HGNC Symbol;Acc:HGNC:1708]
ENSG00000290560		48.3091	-0.98617	0.401105	-2.45864	0.0139466	0.759354	novel transcript
ENSG00000272933	TRIM8-DT	100.947	0.873881	0.3548	2.46303	0.0137769	0.759354	TRIM8 divergent transcript [Source:HGNC Symbol;Acc:HGNC:55573]
ENSG00000141577	CEP131	204.037	0.773856	0.313431	2.46898	0.0135498	0.759354	centrosomal protein 131 [Source:HGNC Symbol;Acc:HGNC:29511]
ENSG00000144785		421.327	0.762124	0.309767	2.46031	0.0138817	0.759354	novel protein
ENSG00000176018	LYSMD3	1659.25	0.636777	0.258104	2.46714	0.0136198	0.759354	LysM domain containing 3 [Source:HGNC Symbol;Acc:HGNC:26969]
ENSG00000231824	AKAIN1	179.902	-0.580831	0.236262	-2.45842	0.013955	0.759354	A-kinase anchor inhibitor 1 [Source:HGNC Symbol;Acc:HGNC:28285]
ENSG00000132464	ENAM	522.599	-0.577548	0.234186	-2.46619	0.0136559	0.759354	enamelin [Source:HGNC Symbol;Acc:HGNC:3344]
ENSG00000116406	EDEM3	5584.81	0.507359	0.206323	2.45905	0.0139305	0.759354	ER degradation enhancing alpha-mannosidase like protein 3 [Source:HGNC Symbol;Acc:HGNC:16787]
ENSG00000133316	WDR74	575.489	0.450403	0.18286	2.4631	0.013774	0.759354	WD repeat domain 74 [Source:HGNC Symbol;Acc:HGNC:25529]
ENSG00000242125	SNHG3	513.559	-0.416066	0.169038	-2.46138	0.0138403	0.759354	small nucleolar RNA host gene 3 [Source:HGNC Symbol;Acc:HGNC:10118]
ENSG00000143621	ILF2	4758.8	-0.415654	0.168729	-2.46344	0.0137611	0.759354	interleukin enhancer binding factor 2 [Source:HGNC Symbol;Acc:HGNC:6037]
ENSG00000126247	CAPNS1	7301.98	-0.412544	0.167711	-2.45985	0.0138995	0.759354	calpain small subunit 1 [Source:HGNC Symbol;Acc:HGNC:1481]
ENSG00000158467	AHCYL2	1433.09	-0.395549	0.160906	-2.45826	0.0139611	0.759354	adenosylhomocysteinase like 2 [Source:HGNC Symbol;Acc:HGNC:22204]
ENSG00000122126	OCRL	3004.05	-0.395008	0.160632	-2.45909	0.0139291	0.759354	OCRL inositol polyphosphate-5-phosphatase [Source:HGNC Symbol;Acc:HGNC:8108]
ENSG00000008517	IL32	4299.58	0.392825	0.159237	2.46691	0.0136283	0.759354	interleukin 32 [Source:HGNC Symbol;Acc:HGNC:16830]
ENSG00000119509	INVS	673.944	-0.351383	0.142545	-2.46508	0.0136984	0.759354	inversin [Source:HGNC Symbol;Acc:HGNC:17870]
ENSG00000135365	PHF21A	1510.85	-0.349539	0.141526	-2.46978	0.0135196	0.759354	PHD finger protein 21A [Source:HGNC Symbol;Acc:HGNC:24156]
ENSG00000166889	PATL1	2131.99	-0.332547	0.135199	-2.45967	0.0139063	0.759354	PAT1 homolog 1 processing body mRNA decay factor [Source:HGNC Symbol;Acc:HGNC:26721]
ENSG00000124006	OBSL1	2357.69	0.313877	0.127582	2.46019	0.0138863	0.759354	obscurin like cytoskeletal adaptor 1 [Source:HGNC Symbol;Acc:HGNC:29092]
ENSG00000168280	KIF5C	6789.28	0.293983	0.119481	2.4605	0.0138745	0.759354	kinesin family member 5C [Source:HGNC Symbol;Acc:HGNC:6325]
ENSG00000177479	ARIH2	2481.65	-0.230751	0.093683	-2.46311	0.0137739	0.759354	ariadne RBR E3 ubiquitin protein ligase 2 [Source:HGNC Symbol;Acc:HGNC:690]
ENSG00000134352	IL6ST	15016	0.461772	0.187943	2.45698	0.014011	0.759536	interleukin 6 cytokine family signal transducer [Source:HGNC Symbol;Acc:HGNC:6021]
ENSG00000163719	MTMR14	660.167	0.386307	0.157222	2.45707	0.0140074	0.759536	myotubularin related protein 14 [Source:HGNC Symbol;Acc:HGNC:26190]
ENSG00000126777	KTN1	11411.9	0.581285	0.236676	2.45604	0.0140478	0.75956	kinectin 1 [Source:HGNC Symbol;Acc:HGNC:6467]
ENSG00000179271	GADD45GIP1	1125.88	0.460259	0.187371	2.4564	0.0140335	0.75956	GADD45G interacting protein 1 [Source:HGNC Symbol;Acc:HGNC:29996]
ENSG00000196505	GDAP2	632.978	-0.390006	0.158833	-2.45545	0.0140707	0.759819	ganglioside induced differentiation associated protein 2 [Source:HGNC Symbol;Acc:HGNC:18010]
ENSG00000220848	RPS18P9	68.3393	-0.681632	0.277917	-2.45265	0.0141809	0.760858	ribosomal protein S18 pseudogene 9 [Source:HGNC Symbol;Acc:HGNC:36483]
ENSG00000185624	P4HB	33706.4	0.436685	0.178006	2.45321	0.0141589	0.760858	prolyl 4-hydroxylase subunit beta [Source:HGNC Symbol;Acc:HGNC:8548]
ENSG00000112249	ASCC3	3067.45	0.404792	0.164963	2.45383	0.0141344	0.760858	activating signal cointegrator 1 complex subunit 3 [Source:HGNC Symbol;Acc:HGNC:18697]
ENSG00000131067	GGT7	691.914	0.387374	0.157887	2.4535	0.0141475	0.760858	gamma-glutamyltransferase 7 [Source:HGNC Symbol;Acc:HGNC:4259]
ENSG00000117593	DARS2	641.636	-0.33579	0.136903	-2.45277	0.0141763	0.760858	aspartyl-tRNA synthetase 2 mitochondrial [Source:HGNC Symbol;Acc:HGNC:25538]
ENSG00000106484	MEST	1371.7	-0.33223	0.13549	-2.45205	0.0142044	0.761147	mesoderm specific transcript [Source:HGNC Symbol;Acc:HGNC:7028]
ENSG00000283149		24.5605	-5.78214	2.36081	-2.44922	0.0143167	0.76373	novel protein
ENSG00000238260		12.8038	1.37494	0.561851	2.44716	0.0143986	0.76373	novel transcript
ENSG00000145901	TNIP1	4425.24	0.468603	0.191343	2.44902	0.0143246	0.76373	TNFAIP3 interacting protein 1 [Source:HGNC Symbol;Acc:HGNC:16903]
ENSG00000005379	TSPOAP1	713.189	0.464011	0.189587	2.44748	0.0143857	0.76373	TSPO associated protein 1 [Source:HGNC Symbol;Acc:HGNC:16831]
ENSG00000105875	WDR91	750.201	0.361549	0.147681	2.44818	0.0143579	0.76373	WD repeat domain 91 [Source:HGNC Symbol;Acc:HGNC:24997]
ENSG00000105852	PON3	327.844	-0.360333	0.147226	-2.44748	0.014386	0.76373	paraoxonase 3 [Source:HGNC Symbol;Acc:HGNC:9206]
ENSG00000106244	PDAP1	2883.89	0.311383	0.127157	2.44881	0.0143328	0.76373	PDGFA associated protein 1 [Source:HGNC Symbol;Acc:HGNC:14634]
ENSG00000234420	ZNF37BP	814.641	0.296126	0.12088	2.44975	0.0142957	0.76373	zinc finger protein 37B pseudogene [Source:HGNC Symbol;Acc:HGNC:13103]
ENSG00000145246	ATP10D	1207.82	-0.410454	0.167983	-2.44343	0.0145483	0.770167	ATPase phospholipid transporting 10D (putative) [Source:HGNC Symbol;Acc:HGNC:13549]
ENSG00000124789	NUP153	2582.08	-0.346322	0.141748	-2.44322	0.0145568	0.770167	nucleoporin 153 [Source:HGNC Symbol;Acc:HGNC:8062]
ENSG00000197557	TTC30A	557.458	0.338355	0.138548	2.44215	0.0146001	0.771485	tetratricopeptide repeat domain 30A [Source:HGNC Symbol;Acc:HGNC:25853]
ENSG00000145041	DCAF1	1567.99	-0.413952	0.169563	-2.44128	0.0146352	0.772362	DDB1 and CUL4 associated factor 1 [Source:HGNC Symbol;Acc:HGNC:30911]
ENSG00000111275	ALDH2	2420.1	0.574652	0.235583	2.43927	0.0147169	0.772655	aldehyde dehydrogenase 2 family member [Source:HGNC Symbol;Acc:HGNC:404]
ENSG00000198252	STYX	514.642	0.567426	0.232726	2.43818	0.0147615	0.772655	serine/threonine/tyrosine interacting protein [Source:HGNC Symbol;Acc:HGNC:11447]
ENSG00000164221	CCDC112	320.939	0.554185	0.227422	2.43681	0.0148175	0.772655	coiled-coil domain containing 112 [Source:HGNC Symbol;Acc:HGNC:28599]
ENSG00000172531	PPP1CA	2485.59	0.472528	0.19362	2.44049	0.0146672	0.772655	protein phosphatase 1 catalytic subunit alpha [Source:HGNC Symbol;Acc:HGNC:9281]
ENSG00000142166	IFNAR1	4348.21	0.472064	0.193634	2.43792	0.0147719	0.772655	interferon alpha and beta receptor subunit 1 [Source:HGNC Symbol;Acc:HGNC:5432]
ENSG00000163435	ELF3	8874.1	0.462575	0.18976	2.43768	0.0147817	0.772655	E74 like ETS transcription factor 3 [Source:HGNC Symbol;Acc:HGNC:3318]
ENSG00000185386	MAPK11	500.115	0.416641	0.170992	2.43662	0.0148254	0.772655	mitogen-activated protein kinase 11 [Source:HGNC Symbol;Acc:HGNC:6873]
ENSG00000183454	GRIN2A	333.811	-0.376551	0.154418	-2.43851	0.014748	0.772655	glutamate ionotropic receptor NMDA type subunit 2A [Source:HGNC Symbol;Acc:HGNC:4585]
ENSG00000023445	BIRC3	4114.87	0.362301	0.148636	2.4375	0.0147894	0.772655	baculoviral IAP repeat containing 3 [Source:HGNC Symbol;Acc:HGNC:591]
ENSG00000111725	PRKAB1	854.153	0.276952	0.113619	2.43756	0.0147869	0.772655	protein kinase AMP-activated non-catalytic subunit beta 1 [Source:HGNC Symbol;Acc:HGNC:9378]
ENSG00000102103	PQBP1	1513.41	0.372188	0.152873	2.43461	0.0149076	0.775976	polyglutamine binding protein 1 [Source:HGNC Symbol;Acc:HGNC:9330]
ENSG00000204816	FGF7P5	4.57999	-4.47373	1.83796	-2.43407	0.0149302	0.776187	fibroblast growth factor 7 pseudogene 5 [Source:HGNC Symbol;Acc:HGNC:33588]
ENSG00000164576	SAP30L	1431.84	-0.637057	0.261835	-2.43305	0.0149724	0.776287	SAP30 like [Source:HGNC Symbol;Acc:HGNC:25663]
ENSG00000083444	PLOD1	2430.02	0.504011	0.207184	2.43267	0.0149878	0.776287	procollagen-lysine 2-oxoglutarate 5-dioxygenase 1 [Source:HGNC Symbol;Acc:HGNC:9081]
ENSG00000198561	CTNND1	9856.19	-0.321472	0.132124	-2.4331	0.01497	0.776287	catenin delta 1 [Source:HGNC Symbol;Acc:HGNC:2515]
ENSG00000176974	SHMT1	194.378	0.590707	0.243111	2.42978	0.015108	0.778657	serine hydroxymethyltransferase 1 [Source:HGNC Symbol;Acc:HGNC:10850]
ENSG00000110060	PUS3	665.772	-0.402338	0.165503	-2.43101	0.0150569	0.778657	pseudouridine synthase 3 [Source:HGNC Symbol;Acc:HGNC:25461]
ENSG00000040199	PHLPP2	1292.6	-0.385232	0.158526	-2.43009	0.0150951	0.778657	PH domain and leucine rich repeat protein phosphatase 2 [Source:HGNC Symbol;Acc:HGNC:29149]
ENSG00000164465	DCBLD1	1312.92	-0.36648	0.15078	-2.43055	0.0150759	0.778657	discoidin CUB and LCCL domain containing 1 [Source:HGNC Symbol;Acc:HGNC:21479]
ENSG00000197969	VPS13A	3141.18	0.671528	0.276955	2.42468	0.0153218	0.779109	vacuolar protein sorting 13 homolog A [Source:HGNC Symbol;Acc:HGNC:1908]
ENSG00000054598	FOXC1	284.36	0.641666	0.264235	2.42839	0.015166	0.779109	forkhead box C1 [Source:HGNC Symbol;Acc:HGNC:3800]
ENSG00000010610	CD4	93.2613	0.631622	0.260554	2.42415	0.0153444	0.779109	CD4 molecule [Source:HGNC Symbol;Acc:HGNC:1678]
ENSG00000162607	USP1	2260.37	0.564344	0.232606	2.42618	0.0152588	0.779109	ubiquitin specific peptidase 1 [Source:HGNC Symbol;Acc:HGNC:12607]
ENSG00000121931	LRIF1	643.999	0.562396	0.23203	2.42381	0.0153588	0.779109	ligand dependent nuclear receptor interacting factor 1 [Source:HGNC Symbol;Acc:HGNC:30299]
ENSG00000173540	GMPPB	1544.77	0.521367	0.214734	2.42797	0.0151834	0.779109	GDP-mannose pyrophosphorylase B [Source:HGNC Symbol;Acc:HGNC:22932]
ENSG00000105443	CYTH2	2781.2	0.512883	0.211351	2.42669	0.0152373	0.779109	cytohesin 2 [Source:HGNC Symbol;Acc:HGNC:9502]
ENSG00000100348	TXN2	1135.69	0.405012	0.167027	2.42483	0.0153154	0.779109	thioredoxin 2 [Source:HGNC Symbol;Acc:HGNC:17772]
ENSG00000100852	ARHGAP5	7655.27	0.395491	0.163137	2.42429	0.0153385	0.779109	Rho GTPase activating protein 5 [Source:HGNC Symbol;Acc:HGNC:675]
ENSG00000167325	RRM1	1730.27	-0.349882	0.144271	-2.42517	0.0153012	0.779109	ribonucleotide reductase catalytic subunit M1 [Source:HGNC Symbol;Acc:HGNC:10451]
ENSG00000005436	GCFC2	621.273	0.321232	0.132318	2.42772	0.0151941	0.779109	GC-rich sequence DNA-binding factor 2 [Source:HGNC Symbol;Acc:HGNC:1317]
ENSG00000154845	PPP4R1	2643.02	-0.302262	0.124702	-2.42388	0.0153556	0.779109	protein phosphatase 4 regulatory subunit 1 [Source:HGNC Symbol;Acc:HGNC:9320]
ENSG00000108465	CDK5RAP3	2343.82	0.23246	0.0957691	2.42729	0.0152119	0.779109	CDK5 regulatory subunit associated protein 3 [Source:HGNC Symbol;Acc:HGNC:18673]
ENSG00000288564		70.2795	6.93099	2.86559	2.41869	0.0155764	0.779407	novel protein
ENSG00000274642		65.7676	0.908463	0.375772	2.41759	0.0156238	0.779407	phosphodiesterase 4D interacting protein (PDE4DIP) pseudogene
ENSG00000173597	SULT1B1	72.5832	0.898494	0.371661	2.41751	0.0156273	0.779407	sulfotransferase family 1B member 1 [Source:HGNC Symbol;Acc:HGNC:17845]
ENSG00000086300	SNX10	1307.38	0.552813	0.228684	2.41737	0.0156331	0.779407	sorting nexin 10 [Source:HGNC Symbol;Acc:HGNC:14974]
ENSG00000169855	ROBO1	2303.33	-0.492864	0.203943	-2.41667	0.0156631	0.779407	roundabout guidance receptor 1 [Source:HGNC Symbol;Acc:HGNC:10249]
ENSG00000111057	KRT18	12001.2	0.489339	0.202357	2.41819	0.0155979	0.779407	keratin 18 [Source:HGNC Symbol;Acc:HGNC:6430]
ENSG00000100129	EIF3L	10490.9	-0.46359	0.191373	-2.42244	0.0154167	0.779407	eukaryotic translation initiation factor 3 subunit L [Source:HGNC Symbol;Acc:HGNC:18138]
ENSG00000146267	FAXC	374.411	-0.454615	0.188104	-2.41682	0.0156566	0.779407	failed axon connections homolog metaxin like GST domain containing [Source:HGNC Symbol;Acc:HGNC:20742]
ENSG00000124067	SLC12A4	1164.3	0.436687	0.180592	2.41809	0.0156023	0.779407	solute carrier family 12 member 4 [Source:HGNC Symbol;Acc:HGNC:10913]
ENSG00000149923	PPP4C	1871.04	0.402635	0.166508	2.41811	0.0156015	0.779407	protein phosphatase 4 catalytic subunit [Source:HGNC Symbol;Acc:HGNC:9319]
ENSG00000139291	TMEM19	904.938	-0.354785	0.146506	-2.42164	0.0154507	0.779407	transmembrane protein 19 [Source:HGNC Symbol;Acc:HGNC:25605]
ENSG00000141076	UTP4	1088.06	-0.353751	0.146125	-2.42088	0.0154829	0.779407	UTP4 small subunit processome component [Source:HGNC Symbol;Acc:HGNC:1983]
ENSG00000084676	NCOA1	3581.97	-0.319487	0.132224	-2.41625	0.0156813	0.779407	nuclear receptor coactivator 1 [Source:HGNC Symbol;Acc:HGNC:7668]
ENSG00000163082	SGPP2	3932.59	-0.305562	0.126217	-2.42092	0.0154813	0.779407	sphingosine-1-phosphate phosphatase 2 [Source:HGNC Symbol;Acc:HGNC:19953]
ENSG00000196305	IARS1	5994.49	-0.305194	0.126285	-2.41671	0.0156616	0.779407	isoleucyl-tRNA synthetase 1 [Source:HGNC Symbol;Acc:HGNC:5330]
ENSG00000167315	ACAA2	2935.23	-0.271303	0.112074	-2.42074	0.0154889	0.779407	acetyl-CoA acyltransferase 2 [Source:HGNC Symbol;Acc:HGNC:83]
ENSG00000138758	SEPTIN11	2829.14	-0.264273	0.10918	-2.42052	0.0154983	0.779407	septin 11 [Source:HGNC Symbol;Acc:HGNC:25589]
ENSG00000174827	PDZK1	320.057	-0.42808	0.177275	-2.41477	0.0157449	0.781644	PDZ domain containing 1 [Source:HGNC Symbol;Acc:HGNC:8821]
ENSG00000268350	FAM156A	440.141	0.772905	0.320222	2.41366	0.0157934	0.783084	family with sequence similarity 156 member A [Source:HGNC Symbol;Acc:HGNC:30114]
ENSG00000143222	UFC1	3018.25	-0.385445	0.159741	-2.41294	0.0158242	0.783084	ubiquitin-fold modifier conjugating enzyme 1 [Source:HGNC Symbol;Acc:HGNC:26941]
ENSG00000152767	FARP1	3161.11	-0.298931	0.123893	-2.41281	0.0158301	0.783084	FERM ARH/RhoGEF and pleckstrin domain protein 1 [Source:HGNC Symbol;Acc:HGNC:3591]
ENSG00000115956	PLEK	51.37	-0.67322	0.279191	-2.41133	0.0158947	0.785213	pleckstrin [Source:HGNC Symbol;Acc:HGNC:9070]
ENSG00000155970	MICU3	407.335	0.545413	0.226237	2.41081	0.0159173	0.785213	mitochondrial calcium uptake family member 3 [Source:HGNC Symbol;Acc:HGNC:27820]
ENSG00000205269	TMEM170B	522.972	0.485144	0.201296	2.4101	0.0159482	0.785213	transmembrane protein 170B [Source:HGNC Symbol;Acc:HGNC:34244]
ENSG00000102898	NUTF2	1590.36	-0.292677	0.121418	-2.41049	0.0159313	0.785213	nuclear transport factor 2 [Source:HGNC Symbol;Acc:HGNC:13722]
ENSG00000100030	MAPK1	5579.44	-0.391712	0.162585	-2.40927	0.0159845	0.786078	mitogen-activated protein kinase 1 [Source:HGNC Symbol;Acc:HGNC:6871]
ENSG00000197149		35.855	-1.26077	0.525484	-2.39925	0.0164287	0.788314	ribosomal protein S2 (RPS2) pseudogene
ENSG00000251429	AIDAP2	15.9466	1.24112	0.515719	2.40658	0.0161027	0.788314	AIDA pseudogene 2 [Source:HGNC Symbol;Acc:HGNC:54664]
ENSG00000143416	SELENBP1	463.012	0.713834	0.296938	2.40399	0.0162174	0.788314	selenium binding protein 1 [Source:HGNC Symbol;Acc:HGNC:10719]
ENSG00000102189	EEA1	1250.54	0.592084	0.246258	2.40433	0.0162022	0.788314	early endosome antigen 1 [Source:HGNC Symbol;Acc:HGNC:3185]
ENSG00000137831	UACA	1011.62	0.571102	0.238067	2.39891	0.0164439	0.788314	uveal autoantigen with coiled-coil domains and ankyrin repeats [Source:HGNC Symbol;Acc:HGNC:15947]
ENSG00000139977	NAA30	1541.33	0.568999	0.236576	2.40515	0.016166	0.788314	N-alpha-acetyltransferase 30 NatC catalytic subunit [Source:HGNC Symbol;Acc:HGNC:19844]
ENSG00000279561		147.258	0.543813	0.226529	2.40063	0.016367	0.788314	TEC
ENSG00000246695	RASSF8-AS1	521.683	-0.536206	0.223138	-2.40303	0.01626	0.788314	RASSF8 antisense RNA 1 [Source:HGNC Symbol;Acc:HGNC:48637]
ENSG00000108055	SMC3	3439.41	0.534533	0.222432	2.40313	0.0162555	0.788314	structural maintenance of chromosomes 3 [Source:HGNC Symbol;Acc:HGNC:2468]
ENSG00000198680	TUSC1	405.29	0.467913	0.194874	2.4011	0.0163458	0.788314	tumor suppressor candidate 1 [Source:HGNC Symbol;Acc:HGNC:31010]
ENSG00000187664	HAPLN4	247.465	0.414466	0.172244	2.40628	0.016116	0.788314	hyaluronan and proteoglycan link protein 4 [Source:HGNC Symbol;Acc:HGNC:31357]
ENSG00000151623	NR3C2	971.814	-0.384452	0.160201	-2.39981	0.0164035	0.788314	nuclear receptor subfamily 3 group C member 2 [Source:HGNC Symbol;Acc:HGNC:7979]
ENSG00000163626	COX18	475.73	-0.37044	0.154315	-2.40054	0.0163708	0.788314	cytochrome c oxidase assembly factor COX18 [Source:HGNC Symbol;Acc:HGNC:26801]
ENSG00000134852	CLOCK	2553.28	0.342022	0.142235	2.40463	0.0161886	0.788314	clock circadian regulator [Source:HGNC Symbol;Acc:HGNC:2082]
ENSG00000163644	PPM1K	1885.75	-0.308825	0.128546	-2.40244	0.0162861	0.788314	protein phosphatase Mg2+/Mn2+ dependent 1K [Source:HGNC Symbol;Acc:HGNC:25415]
ENSG00000143442	POGZ	3293.9	-0.301124	0.125272	-2.40377	0.016227	0.788314	pogo transposable element derived with ZNF domain [Source:HGNC Symbol;Acc:HGNC:18801]
ENSG00000089057	SLC23A2	3553.15	-0.298061	0.124241	-2.39906	0.0164372	0.788314	solute carrier family 23 member 2 [Source:HGNC Symbol;Acc:HGNC:10973]
ENSG00000164124	TMEM144	441.413	0.292429	0.121704	2.40278	0.0162708	0.788314	transmembrane protein 144 [Source:HGNC Symbol;Acc:HGNC:25633]
ENSG00000145191	EIF2B5	1890.71	-0.283134	0.117653	-2.40652	0.0161055	0.788314	eukaryotic translation initiation factor 2B subunit epsilon [Source:HGNC Symbol;Acc:HGNC:3261]
ENSG00000260565	ERVK13-1	905.988	-0.265365	0.110525	-2.40096	0.0163521	0.788314	endogenous retrovirus group K13 member 1 [Source:HGNC Symbol;Acc:HGNC:27548]
ENSG00000099622	CIRBP	6166.43	0.230394	0.0960417	2.3989	0.0164444	0.788314	cold inducible RNA binding protein [Source:HGNC Symbol;Acc:HGNC:1982]
ENSG00000164171	ITGA2	6663.09	-0.229285	0.0954507	-2.40213	0.0162999	0.788314	integrin subunit alpha 2 [Source:HGNC Symbol;Acc:HGNC:6137]
ENSG00000127445	PIN1	1098.85	0.229362	0.0956328	2.39836	0.0164689	0.788584	peptidylprolyl cis/trans isomerase NIMA-interacting 1 [Source:HGNC Symbol;Acc:HGNC:8988]
ENSG00000162368	CMPK1	7134.9	0.53042	0.221205	2.39787	0.0164908	0.788729	cytidine/uridine monophosphate kinase 1 [Source:HGNC Symbol;Acc:HGNC:18170]
ENSG00000167468	GPX4	4768.19	0.260382	0.10861	2.3974	0.0165119	0.788837	glutathione peroxidase 4 [Source:HGNC Symbol;Acc:HGNC:4556]
ENSG00000119686	FLVCR2	45.7773	1.53832	0.64187	2.39662	0.0165471	0.789111	FLVCR heme transporter 2 [Source:HGNC Symbol;Acc:HGNC:20105]
ENSG00000113161	HMGCR	3314.42	0.288273	0.120292	2.39644	0.0165553	0.789111	3-hydroxy-3-methylglutaryl-CoA reductase [Source:HGNC Symbol;Acc:HGNC:5006]
ENSG00000205413	SAMD9	928.655	0.674248	0.281681	2.39366	0.0166813	0.791826	sterile alpha motif domain containing 9 [Source:HGNC Symbol;Acc:HGNC:1348]
ENSG00000259417	CTXND1	164.295	-0.555159	0.231943	-2.39351	0.016688	0.791826	cortexin domain containing 1 [Source:HGNC Symbol;Acc:HGNC:50507]
ENSG00000275074	NUDT18	263.012	0.548598	0.229191	2.39363	0.0166827	0.791826	nudix hydrolase 18 [Source:HGNC Symbol;Acc:HGNC:26194]
ENSG00000110400	NECTIN1	2518.35	0.33024	0.137968	2.3936	0.0166838	0.791826	nectin cell adhesion molecule 1 [Source:HGNC Symbol;Acc:HGNC:9706]
ENSG00000128590	DNAJB9	4470.68	0.500128	0.209019	2.39274	0.0167229	0.792586	DnaJ heat shock protein family (Hsp40) member B9 [Source:HGNC Symbol;Acc:HGNC:6968]
ENSG00000128692	EIF2S2P4	294.039	1.8405	0.770117	2.3899	0.016853	0.793474	eukaryotic translation initiation factor 2 subunit 2 beta pseudogene 4 [Source:HGNC Symbol;Acc:HGNC:37626]
ENSG00000204335	SP5	14.5751	1.28413	0.538992	2.38248	0.0171967	0.793474	Sp5 transcription factor [Source:HGNC Symbol;Acc:HGNC:14529]
ENSG00000250506	CDK3	39.1144	-1.15364	0.483201	-2.3875	0.0169632	0.793474	cyclin dependent kinase 3 [Source:HGNC Symbol;Acc:HGNC:1772]
ENSG00000169562	GJB1	344.873	0.631967	0.264472	2.38954	0.0168693	0.793474	gap junction protein beta 1 [Source:HGNC Symbol;Acc:HGNC:4283]
ENSG00000166927	MS4A7	99.7344	-0.530769	0.222381	-2.38676	0.0169978	0.793474	membrane spanning 4-domains A7 [Source:HGNC Symbol;Acc:HGNC:13378]
ENSG00000116138	DNAJC16	1248.8	-0.464781	0.194835	-2.38551	0.0170553	0.793474	DnaJ heat shock protein family (Hsp40) member C16 [Source:HGNC Symbol;Acc:HGNC:29157]
ENSG00000235501	CNN3-DT	167.536	-0.443438	0.186103	-2.38275	0.0171838	0.793474	CNN3 divergent transcript [Source:HGNC Symbol;Acc:HGNC:54176]
ENSG00000108528	SLC25A11	950.66	0.43921	0.183747	2.39029	0.0168349	0.793474	solute carrier family 25 member 11 [Source:HGNC Symbol;Acc:HGNC:10981]
ENSG00000146587	RBAK	1083.8	0.436137	0.182813	2.3857	0.0170465	0.793474	RB associated KRAB zinc finger [Source:HGNC Symbol;Acc:HGNC:17680]
ENSG00000125630	POLR1B	1103.37	-0.431321	0.180957	-2.38356	0.017146	0.793474	RNA polymerase I subunit B [Source:HGNC Symbol;Acc:HGNC:20454]
ENSG00000135677	GNS	13167.9	-0.407372	0.170767	-2.38555	0.0170537	0.793474	glucosamine (N-acetyl)-6-sulfatase [Source:HGNC Symbol;Acc:HGNC:4422]
ENSG00000143742	SRP9	8996.72	0.399867	0.167696	2.38448	0.0171033	0.793474	signal recognition particle 9 [Source:HGNC Symbol;Acc:HGNC:11304]
ENSG00000154642	C21orf91	660.813	0.369072	0.154622	2.38693	0.0169898	0.793474	chromosome 21 open reading frame 91 [Source:HGNC Symbol;Acc:HGNC:16459]
ENSG00000220793	RPL21P119	728.793	-0.368601	0.154568	-2.38472	0.017092	0.793474	ribosomal protein L21 pseudogene 119 [Source:HGNC Symbol;Acc:HGNC:35614]
ENSG00000063854	HAGH	1439.71	0.364661	0.152849	2.38576	0.0170437	0.793474	hydroxyacylglutathione hydrolase [Source:HGNC Symbol;Acc:HGNC:4805]
ENSG00000110871	COQ5	525.79	-0.363398	0.152322	-2.38572	0.0170456	0.793474	coenzyme Q5 methyltransferase [Source:HGNC Symbol;Acc:HGNC:28722]
ENSG00000117155	SSX2IP	2589.72	0.34528	0.14486	2.38354	0.0171472	0.793474	SSX family member 2 interacting protein [Source:HGNC Symbol;Acc:HGNC:16509]
ENSG00000185404	SP140L	412.038	-0.341771	0.143349	-2.38418	0.0171172	0.793474	SP140 nuclear body protein like [Source:HGNC Symbol;Acc:HGNC:25105]
ENSG00000153560	UBP1	3020.19	-0.339347	0.142276	-2.38513	0.017073	0.793474	upstream binding protein 1 [Source:HGNC Symbol;Acc:HGNC:12507]
ENSG00000136868	SLC31A1	1577.9	-0.306874	0.128467	-2.38874	0.0169063	0.793474	solute carrier family 31 member 1 [Source:HGNC Symbol;Acc:HGNC:11016]
ENSG00000005075	POLR2J	740.022	0.3065	0.128184	2.39109	0.0167986	0.793474	RNA polymerase II subunit J [Source:HGNC Symbol;Acc:HGNC:9197]
ENSG00000169116	PARM1	15605.7	-0.299593	0.12562	-2.3849	0.0170835	0.793474	prostate androgen-regulated mucin-like protein 1 [Source:HGNC Symbol;Acc:HGNC:24536]
ENSG00000118263	KLF7	2320.5	-0.292424	0.122559	-2.38598	0.0170337	0.793474	KLF transcription factor 7 [Source:HGNC Symbol;Acc:HGNC:6350]
ENSG00000188938	FAM120AOS	1868.09	-0.278662	0.116952	-2.3827	0.0171862	0.793474	family with sequence similarity 120A opposite strand [Source:HGNC Symbol;Acc:HGNC:23389]
ENSG00000083828	ZNF586	279.728	-0.386351	0.162202	-2.38191	0.0172231	0.79382	zinc finger protein 586 [Source:HGNC Symbol;Acc:HGNC:25949]
ENSG00000174501	ANKRD36C	825.3	0.636463	0.267262	2.38142	0.0172462	0.794006	ankyrin repeat domain 36C [Source:HGNC Symbol;Acc:HGNC:32946]
ENSG00000179862	CITED4	256.173	0.53432	0.224522	2.37981	0.0173214	0.795721	Cbp/p300 interacting transactivator with Glu/Asp rich carboxy-terminal domain 4 [Source:HGNC Symbol;Acc:HGNC:18696]
ENSG00000197956	S100A6	8975.03	0.261378	0.109822	2.38002	0.0173116	0.795721	S100 calcium binding protein A6 [Source:HGNC Symbol;Acc:HGNC:10496]
ENSG00000077713	SLC25A43	329.731	-0.384938	0.161886	-2.37784	0.0174145	0.798329	solute carrier family 25 member 43 [Source:HGNC Symbol;Acc:HGNC:30557]
ENSG00000138193	PLCE1	1471.51	-0.365382	0.153664	-2.3778	0.0174164	0.798329	phospholipase C epsilon 1 [Source:HGNC Symbol;Acc:HGNC:17175]
ENSG00000131849	ZNF132	310.12	-0.425458	0.179084	-2.37574	0.0175137	0.799291	zinc finger protein 132 [Source:HGNC Symbol;Acc:HGNC:12916]
ENSG00000116183	PAPPA2	4537.57	-0.386566	0.162699	-2.37596	0.0175035	0.799291	pappalysin 2 [Source:HGNC Symbol;Acc:HGNC:14615]
ENSG00000187325	TAF9B	1184.55	0.385735	0.162304	2.37662	0.0174723	0.799291	TATA-box binding protein associated factor 9b [Source:HGNC Symbol;Acc:HGNC:17306]
ENSG00000146147	MLIP	612.606	-0.312948	0.131683	-2.37653	0.0174766	0.799291	muscular LMNA interacting protein [Source:HGNC Symbol;Acc:HGNC:21355]
ENSG00000148488	ST8SIA6	11.5003	1.62768	0.685293	2.37516	0.0175415	0.799685	ST8 alpha-N-acetyl-neuraminide alpha-2 8-sialyltransferase 6 [Source:HGNC Symbol;Acc:HGNC:23317]
ENSG00000100225	FBXO7	5762.59	-0.339057	0.142778	-2.37472	0.0175624	0.799769	F-box protein 7 [Source:HGNC Symbol;Acc:HGNC:13586]
ENSG00000272772		2735.38	0.579686	0.244669	2.36927	0.0178234	0.800331	novel protein
ENSG00000139679	LPAR6	292.692	0.560221	0.23601	2.37371	0.0176102	0.800331	lysophosphatidic acid receptor 6 [Source:HGNC Symbol;Acc:HGNC:15520]
ENSG00000082701	GSK3B	3772.95	-0.534369	0.225355	-2.37124	0.0177287	0.800331	glycogen synthase kinase 3 beta [Source:HGNC Symbol;Acc:HGNC:4617]
ENSG00000215440	NPEPL1	664.299	0.426782	0.180064	2.37016	0.0177803	0.800331	aminopeptidase like 1 [Source:HGNC Symbol;Acc:HGNC:16244]
ENSG00000102910	LONP2	5008.56	-0.385685	0.162719	-2.37025	0.0177763	0.800331	lon peptidase 2 peroxisomal [Source:HGNC Symbol;Acc:HGNC:20598]
ENSG00000079102	RUNX1T1	557.233	-0.369567	0.155763	-2.37263	0.0176621	0.800331	RUNX1 partner transcriptional co-repressor 1 [Source:HGNC Symbol;Acc:HGNC:1535]
ENSG00000177106	EPS8L2	3089.71	0.369274	0.15574	2.37109	0.0177358	0.800331	EPS8 like 2 [Source:HGNC Symbol;Acc:HGNC:21296]
ENSG00000204256	BRD2	9632.6	-0.367364	0.155041	-2.36945	0.0178143	0.800331	bromodomain containing 2 [Source:HGNC Symbol;Acc:HGNC:1103]
ENSG00000130529	TRPM4	341.05	0.352189	0.148604	2.36998	0.0177889	0.800331	transient receptor potential cation channel subfamily M member 4 [Source:HGNC Symbol;Acc:HGNC:17993]
ENSG00000290823		685.973	0.333037	0.140539	2.36972	0.0178018	0.800331	novel transcript
ENSG00000147650	LRP12	1164.07	-0.322101	0.135934	-2.36954	0.0178105	0.800331	LDL receptor related protein 12 [Source:HGNC Symbol;Acc:HGNC:31708]
ENSG00000166224	SGPL1	2593.79	-0.245696	0.10362	-2.37112	0.0177343	0.800331	sphingosine-1-phosphate lyase 1 [Source:HGNC Symbol;Acc:HGNC:10817]
ENSG00000136883	KIF12	1042.87	0.237127	0.0999999	2.37128	0.0177268	0.800331	kinesin family member 12 [Source:HGNC Symbol;Acc:HGNC:21495]
ENSG00000276550	HERC2P2	74.8262	-1.38367	0.584361	-2.36783	0.017893	0.800393	HERC2 pseudogene 2 [Source:HGNC Symbol;Acc:HGNC:4870]
ENSG00000276997		17.5526	-1.12025	0.473204	-2.36736	0.0179153	0.800393	novel transcript
ENSG00000070770	CSNK2A2	2139.52	-0.353323	0.149254	-2.36726	0.0179204	0.800393	casein kinase 2 alpha 2 [Source:HGNC Symbol;Acc:HGNC:2459]
ENSG00000166333	ILK	2851.23	0.331324	0.139928	2.36781	0.0178935	0.800393	integrin linked kinase [Source:HGNC Symbol;Acc:HGNC:6040]
ENSG00000125124	BBS2	1264.8	-0.265897	0.112257	-2.36865	0.0178532	0.800393	Bardet-Biedl syndrome 2 [Source:HGNC Symbol;Acc:HGNC:967]
ENSG00000113924	HGD	510.689	-0.340927	0.14408	-2.36623	0.0179704	0.80177	homogentisate 1 2-dioxygenase [Source:HGNC Symbol;Acc:HGNC:4892]
ENSG00000169375	SIN3A	2249.38	-0.377309	0.159486	-2.36578	0.017992	0.80188	SIN3 transcription regulator family member A [Source:HGNC Symbol;Acc:HGNC:19353]
ENSG00000285330		35.4972	-4.00602	1.70373	-2.35133	0.0187064	0.802395	novel protein
ENSG00000284842	FAM91A2P	6.97035	-2.68489	1.14041	-2.35432	0.0185565	0.802395	family with sequence similarity 91 member A2 pseudogene [Source:HGNC Symbol;Acc:HGNC:51523]
ENSG00000249494	DMXL1-DT	5.936	-1.84446	0.785005	-2.34962	0.0187928	0.802395	DMXL1 divergent transcript [Source:HGNC Symbol;Acc:HGNC:55568]
ENSG00000261408	TEN1-CDK3	239.736	1.45942	0.619709	2.35501	0.0185223	0.802395	TEN1-CDK3 readthrough (NMD candidate) [Source:HGNC Symbol;Acc:HGNC:44420]
ENSG00000284644		30.4202	-1.2893	0.548622	-2.35007	0.0187698	0.802395	novel transcript antisense to OR2A1 and ARHGEF5
ENSG00000154721	JAM2	75.9287	-0.886166	0.376579	-2.3532	0.0186124	0.802395	junctional adhesion molecule 2 [Source:HGNC Symbol;Acc:HGNC:14686]
ENSG00000290718	FAM95B1	98.3027	-0.861713	0.366889	-2.3487	0.0188391	0.802395	family with sequence similarity 95 member B1 [Source:HGNC Symbol;Acc:HGNC:32318]
ENSG00000290729		41.6996	-0.761584	0.323848	-2.35167	0.0186892	0.802395	novel transcript
ENSG00000152926	ZNF117	799.44	0.547174	0.232941	2.34898	0.0188249	0.802395	zinc finger protein 117 [Source:HGNC Symbol;Acc:HGNC:12897]
ENSG00000165891	E2F7	82.4622	-0.54236	0.23036	-2.3544	0.0185529	0.802395	E2F transcription factor 7 [Source:HGNC Symbol;Acc:HGNC:23820]
ENSG00000196549	MME	133.406	-0.535646	0.227673	-2.3527	0.0186379	0.802395	membrane metalloendopeptidase [Source:HGNC Symbol;Acc:HGNC:7154]
ENSG00000148331	ASB6	959.403	0.528349	0.224087	2.35778	0.0183845	0.802395	ankyrin repeat and SOCS box containing 6 [Source:HGNC Symbol;Acc:HGNC:17181]
ENSG00000026751	SLAMF7	101.534	-0.517948	0.219982	-2.3545	0.0185478	0.802395	SLAM family member 7 [Source:HGNC Symbol;Acc:HGNC:21394]
ENSG00000137573	SULF1	2177.67	-0.508843	0.216221	-2.35335	0.018605	0.802395	sulfatase 1 [Source:HGNC Symbol;Acc:HGNC:20391]
ENSG00000182054	IDH2	1828.06	0.474417	0.20125	2.35735	0.0184061	0.802395	isocitrate dehydrogenase (NADP(+)) 2 [Source:HGNC Symbol;Acc:HGNC:5383]
ENSG00000255717	SNHG1	922.914	-0.472477	0.200852	-2.35237	0.0186544	0.802395	small nucleolar RNA host gene 1 [Source:HGNC Symbol;Acc:HGNC:32688]
ENSG00000152952	PLOD2	26487.1	0.471774	0.200282	2.35555	0.0184954	0.802395	procollagen-lysine 2-oxoglutarate 5-dioxygenase 2 [Source:HGNC Symbol;Acc:HGNC:9082]
ENSG00000075035	WSCD2	769.802	-0.464863	0.196923	-2.36063	0.0182439	0.802395	WSC domain containing 2 [Source:HGNC Symbol;Acc:HGNC:29117]
ENSG00000131196	NFATC1	178.887	-0.464013	0.196671	-2.35933	0.018308	0.802395	nuclear factor of activated T cells 1 [Source:HGNC Symbol;Acc:HGNC:7775]
ENSG00000275066	SYNRG	2839.81	-0.4589	0.194825	-2.35545	0.0185001	0.802395	synergin gamma [Source:HGNC Symbol;Acc:HGNC:557]
ENSG00000162438	CTRC	1218.73	0.45376	0.192071	2.36246	0.0181541	0.802395	chymotrypsin C [Source:HGNC Symbol;Acc:HGNC:2523]
ENSG00000115540	MOB4	1569.06	0.451758	0.192316	2.34905	0.0188216	0.802395	MOB family member 4 phocein [Source:HGNC Symbol;Acc:HGNC:17261]
ENSG00000138639	ARHGAP24	552.194	-0.446098	0.189307	-2.35648	0.0184492	0.802395	Rho GTPase activating protein 24 [Source:HGNC Symbol;Acc:HGNC:25361]
ENSG00000068120	COASY	1822.87	0.440707	0.187389	2.35183	0.0186812	0.802395	Coenzyme A synthase [Source:HGNC Symbol;Acc:HGNC:29932]
ENSG00000133111	RFXAP	246.701	0.42874	0.182472	2.34961	0.018793	0.802395	regulatory factor X associated protein [Source:HGNC Symbol;Acc:HGNC:9988]
ENSG00000157020	SEC13	2826.26	0.42671	0.181035	2.35705	0.0184206	0.802395	SEC13 homolog nuclear pore and COPII coat complex component [Source:HGNC Symbol;Acc:HGNC:10697]
ENSG00000136273	HUS1	578.57	-0.423351	0.179358	-2.36038	0.0182564	0.802395	HUS1 checkpoint clamp component [Source:HGNC Symbol;Acc:HGNC:5309]
ENSG00000143793	C1orf35	282.616	0.420943	0.17852	2.35795	0.018376	0.802395	chromosome 1 open reading frame 35 [Source:HGNC Symbol;Acc:HGNC:19032]
ENSG00000228716	DHFR	357.195	-0.403209	0.170867	-2.35979	0.0182855	0.802395	dihydrofolate reductase [Source:HGNC Symbol;Acc:HGNC:2861]
ENSG00000079616	KIF22	242.142	0.399005	0.169895	2.34854	0.0188472	0.802395	kinesin family member 22 [Source:HGNC Symbol;Acc:HGNC:6391]
ENSG00000126821	SGPP1	1240.93	0.398801	0.169548	2.35214	0.0186659	0.802395	sphingosine-1-phosphate phosphatase 1 [Source:HGNC Symbol;Acc:HGNC:17720]
ENSG00000291050	TEKT4P2	474.963	0.381096	0.161696	2.35687	0.0184298	0.802395	tektin 4 pseudogene 2 [Source:HGNC Symbol;Acc:HGNC:40046]
ENSG00000126254	RBM42	962.049	0.366095	0.154915	2.3632	0.0181181	0.802395	RNA binding motif protein 42 [Source:HGNC Symbol;Acc:HGNC:28117]
ENSG00000163374	YY1AP1	2359.5	-0.35846	0.152527	-2.35014	0.0187663	0.802395	YY1 associated protein 1 [Source:HGNC Symbol;Acc:HGNC:30935]
ENSG00000136960	ENPP2	10384.6	-0.337278	0.14335	-2.35282	0.0186314	0.802395	ectonucleotide pyrophosphatase/phosphodiesterase 2 [Source:HGNC Symbol;Acc:HGNC:3357]
ENSG00000103994	ZNF106	3199.19	-0.331435	0.140794	-2.35404	0.0185706	0.802395	zinc finger protein 106 [Source:HGNC Symbol;Acc:HGNC:12886]
ENSG00000096384	HSP90AB1	48270.9	-0.329621	0.139848	-2.35699	0.0184236	0.802395	heat shock protein 90 alpha family class B member 1 [Source:HGNC Symbol;Acc:HGNC:5258]
ENSG00000122783	CYREN	896.247	0.310045	0.131476	2.35819	0.0183643	0.802395	cell cycle regulator of NHEJ [Source:HGNC Symbol;Acc:HGNC:22432]
ENSG00000143013	LMO4	888.234	-0.288117	0.122192	-2.35791	0.0183783	0.802395	LIM domain only 4 [Source:HGNC Symbol;Acc:HGNC:6644]
ENSG00000163960	UBXN7	2265.98	-0.284686	0.121135	-2.35015	0.0187656	0.802395	UBX domain protein 7 [Source:HGNC Symbol;Acc:HGNC:29119]
ENSG00000188419	CHM	2377.41	0.275093	0.116509	2.36113	0.0182192	0.802395	CHM Rab escort protein [Source:HGNC Symbol;Acc:HGNC:1940]
ENSG00000140939	NOL3	757.56	0.266889	0.112862	2.36473	0.0180433	0.802395	nucleolar protein 3 [Source:HGNC Symbol;Acc:HGNC:7869]
ENSG00000181191	PJA1	1555.93	0.246848	0.104795	2.35552	0.0184967	0.802395	praja ring finger ubiquitin ligase 1 [Source:HGNC Symbol;Acc:HGNC:16648]
ENSG00000180616	SSTR2	3377.77	-0.209796	0.0889624	-2.35825	0.0183612	0.802395	somatostatin receptor 2 [Source:HGNC Symbol;Acc:HGNC:11331]
ENSG00000178074	C2orf69	1055.64	0.520616	0.22173	2.34797	0.0188759	0.802629	chromosome 2 open reading frame 69 [Source:HGNC Symbol;Acc:HGNC:26799]
ENSG00000115170	ACVR1	3138.85	-0.306782	0.130675	-2.34767	0.018891	0.802629	activin A receptor type 1 [Source:HGNC Symbol;Acc:HGNC:171]
ENSG00000122565	CBX3	3504.08	0.53689	0.228828	2.34626	0.018963	0.803707	chromobox 3 [Source:HGNC Symbol;Acc:HGNC:1553]
ENSG00000156475	PPP2R2B	718.127	-0.484341	0.206509	-2.34538	0.0190078	0.803707	protein phosphatase 2 regulatory subunit Bbeta [Source:HGNC Symbol;Acc:HGNC:9305]
ENSG00000071794	HLTF	2116.72	0.399268	0.170175	2.34622	0.0189648	0.803707	helicase like transcription factor [Source:HGNC Symbol;Acc:HGNC:11099]
ENSG00000137992	DBT	606.943	0.327555	0.139657	2.34542	0.0190058	0.803707	dihydrolipoamide branched chain transacylase E2 [Source:HGNC Symbol;Acc:HGNC:2698]
ENSG00000022567	SLC45A4	677.188	-0.324996	0.138574	-2.34529	0.0190124	0.803707	solute carrier family 45 member 4 [Source:HGNC Symbol;Acc:HGNC:29196]
ENSG00000141232	TOB1	1380.81	-0.233329	0.0995245	-2.34444	0.0190556	0.80472	transducer of ERBB2 1 [Source:HGNC Symbol;Acc:HGNC:11979]
ENSG00000002746	HECW1	10.4391	2.01808	0.861673	2.34205	0.019178	0.804987	HECT C2 and WW domain containing E3 ubiquitin protein ligase 1 [Source:HGNC Symbol;Acc:HGNC:22195]
ENSG00000273356	LINC02019	31.4016	-0.857043	0.365742	-2.3433	0.0191139	0.804987	long intergenic non-protein coding RNA 2019 [Source:HGNC Symbol;Acc:HGNC:52854]
ENSG00000178464	RPL10P16	55.6478	0.599338	0.256105	2.34021	0.0192731	0.804987	ribosomal protein L10 pseudogene 16 [Source:HGNC Symbol;Acc:HGNC:36882]
ENSG00000183150	GPR19	93.0063	-0.560504	0.239387	-2.34141	0.0192109	0.804987	G protein-coupled receptor 19 [Source:HGNC Symbol;Acc:HGNC:4473]
ENSG00000100395	L3MBTL2	1052.24	0.50565	0.216248	2.33829	0.0193721	0.804987	L3MBTL histone methyl-lysine binding protein 2 [Source:HGNC Symbol;Acc:HGNC:18594]
ENSG00000198331	HYLS1	170.111	-0.499663	0.213543	-2.33987	0.0192904	0.804987	HYLS1 centriolar and ciliogenesis associated [Source:HGNC Symbol;Acc:HGNC:26558]
ENSG00000166479	TMX3	2220.89	0.472528	0.201773	2.34188	0.0191868	0.804987	thioredoxin related transmembrane protein 3 [Source:HGNC Symbol;Acc:HGNC:24718]
ENSG00000205502	C2CD4B	4310.08	0.464074	0.19823	2.34109	0.0192277	0.804987	C2 calcium dependent domain containing 4B [Source:HGNC Symbol;Acc:HGNC:33628]
ENSG00000161011	SQSTM1	36187.4	0.449629	0.192302	2.33815	0.0193796	0.804987	sequestosome 1 [Source:HGNC Symbol;Acc:HGNC:11280]
ENSG00000018610	STEEP1	552.875	-0.39379	0.168129	-2.34219	0.0191709	0.804987	STING1 ER exit protein 1 [Source:HGNC Symbol;Acc:HGNC:26239]
ENSG00000179091	CYC1	1652.43	0.370802	0.158507	2.33934	0.0193179	0.804987	cytochrome c1 [Source:HGNC Symbol;Acc:HGNC:2579]
ENSG00000162819	BROX	1989.92	0.367326	0.157113	2.33797	0.0193886	0.804987	BRO1 domain and CAAX motif containing [Source:HGNC Symbol;Acc:HGNC:26512]
ENSG00000100726	TELO2	352.828	-0.354846	0.151406	-2.34368	0.0190947	0.804987	telomere maintenance 2 [Source:HGNC Symbol;Acc:HGNC:29099]
ENSG00000162545	CAMK2N1	4776.93	0.347615	0.148419	2.34212	0.0191745	0.804987	calcium/calmodulin dependent protein kinase II inhibitor 1 [Source:HGNC Symbol;Acc:HGNC:24190]
ENSG00000213015	ZNF580	800.093	0.315712	0.135033	2.33803	0.0193856	0.804987	zinc finger protein 580 [Source:HGNC Symbol;Acc:HGNC:29473]
ENSG00000108829	LRRC59	3099.86	-0.272874	0.116571	-2.34084	0.0192406	0.804987	leucine rich repeat containing 59 [Source:HGNC Symbol;Acc:HGNC:28817]
ENSG00000044574	HSPA5	35488.6	-0.261527	0.111861	-2.33797	0.0193889	0.804987	heat shock protein family A (Hsp70) member 5 [Source:HGNC Symbol;Acc:HGNC:5238]
ENSG00000132623	ANKEF1	745.306	-0.339463	0.145223	-2.33752	0.019412	0.805147	ankyrin repeat and EF-hand domain containing 1 [Source:HGNC Symbol;Acc:HGNC:15803]
ENSG00000163121	NEURL3	683.067	0.524431	0.224399	2.33705	0.0194368	0.805375	neuralized E3 ubiquitin protein ligase 3 [Source:HGNC Symbol;Acc:HGNC:25162]
ENSG00000138081	FBXO11	3598.73	0.526684	0.225513	2.33549	0.019518	0.807144	F-box protein 11 [Source:HGNC Symbol;Acc:HGNC:13590]
ENSG00000126261	UBA2	3703.29	-0.239999	0.102754	-2.33567	0.0195084	0.807144	ubiquitin like modifier activating enzyme 2 [Source:HGNC Symbol;Acc:HGNC:30661]
ENSG00000177576	C18orf32	537.657	-1.15061	0.492848	-2.33461	0.0195639	0.808166	chromosome 18 open reading frame 32 [Source:HGNC Symbol;Acc:HGNC:31690]
ENSG00000180044	C3orf80	269.677	0.581236	0.249119	2.33317	0.0196394	0.808166	chromosome 3 open reading frame 80 [Source:HGNC Symbol;Acc:HGNC:40048]
ENSG00000139324	TMTC3	1077.14	0.56806	0.243389	2.33396	0.019598	0.808166	transmembrane O-mannosyltransferase targeting cadherins 3 [Source:HGNC Symbol;Acc:HGNC:26899]
ENSG00000198919	DZIP3	3208.19	0.423339	0.181472	2.3328	0.0196586	0.808166	DAZ interacting zinc finger protein 3 [Source:HGNC Symbol;Acc:HGNC:30938]
ENSG00000278970	HEIH	1139.23	0.388824	0.166612	2.3337	0.0196112	0.808166	hepatocellular carcinoma up-regulated EZH2-associated long non-coding RNA [Source:HGNC Symbol;Acc:HGNC:45049]
ENSG00000145907	G3BP1	5572.57	-0.251438	0.107763	-2.33325	0.019635	0.808166	G3BP stress granule assembly factor 1 [Source:HGNC Symbol;Acc:HGNC:30292]
ENSG00000203618	GP1BB	69.8243	-2.75149	1.18335	-2.32516	0.0200634	0.810887	glycoprotein Ib platelet subunit beta [Source:HGNC Symbol;Acc:HGNC:4440]
ENSG00000225606		6.68687	2.04502	0.877604	2.33023	0.0197941	0.810887	novel transcript
ENSG00000168356	SCN11A	18.5331	-1.37696	0.592122	-2.32547	0.0200471	0.810887	sodium voltage-gated channel alpha subunit 11 [Source:HGNC Symbol;Acc:HGNC:10583]
ENSG00000247796	MOCS2-DT	58.2512	-0.679087	0.291755	-2.3276	0.0199335	0.810887	MOCS2 divergent transcript [Source:HGNC Symbol;Acc:HGNC:27417]
ENSG00000169203	NPIPB12	362.666	-0.650298	0.279131	-2.32972	0.0198207	0.810887	nuclear pore complex interacting protein family member B12 [Source:HGNC Symbol;Acc:HGNC:37491]
ENSG00000019582	CD74	2336.33	0.625929	0.269175	2.32536	0.0200528	0.810887	CD74 molecule [Source:HGNC Symbol;Acc:HGNC:1697]
ENSG00000175105	ZNF654	974.31	0.509305	0.219	2.3256	0.0200401	0.810887	zinc finger protein 654 [Source:HGNC Symbol;Acc:HGNC:25612]
ENSG00000178177	LCORL	1284.67	0.471977	0.202641	2.32912	0.0198526	0.810887	ligand dependent nuclear receptor corepressor like [Source:HGNC Symbol;Acc:HGNC:30776]
ENSG00000290712	DSTNP2	148.846	-0.430004	0.18457	-2.32977	0.0198183	0.810887	DSTN pseudogene 2 [Source:NCBI gene (formerly Entrezgene);Acc:171220]
ENSG00000105619	TFPT	266.865	0.425162	0.182813	2.32566	0.0200367	0.810887	TCF3 fusion partner [Source:HGNC Symbol;Acc:HGNC:13630]
ENSG00000162496	DHRS3	1872.59	0.417087	0.179394	2.32497	0.0200736	0.810887	dehydrogenase/reductase 3 [Source:HGNC Symbol;Acc:HGNC:17693]
ENSG00000143379	SETDB1	982.992	-0.416848	0.179265	-2.32532	0.0200549	0.810887	SET domain bifurcated histone lysine methyltransferase 1 [Source:HGNC Symbol;Acc:HGNC:10761]
ENSG00000153132	CLGN	1721.6	0.406797	0.174834	2.32675	0.0199783	0.810887	calmegin [Source:HGNC Symbol;Acc:HGNC:2060]
ENSG00000110344	UBE4A	3361.59	-0.372498	0.160015	-2.3279	0.0199174	0.810887	ubiquitination factor E4A [Source:HGNC Symbol;Acc:HGNC:12499]
ENSG00000173171	MTX1	570.085	0.368527	0.158425	2.3262	0.0200078	0.810887	metaxin 1 [Source:HGNC Symbol;Acc:HGNC:7504]
ENSG00000138660	AP1AR	1247.1	0.359584	0.154353	2.32962	0.0198262	0.810887	adaptor related protein complex 1 associated regulatory protein [Source:HGNC Symbol;Acc:HGNC:28808]
ENSG00000259972		218.956	-0.339395	0.145897	-2.32626	0.0200048	0.810887	novel transcript antisense to PSMD7
ENSG00000243716	NPIPB5	3095.17	-0.316368	0.135853	-2.32875	0.0198723	0.810887	nuclear pore complex interacting protein family member B5 [Source:HGNC Symbol;Acc:HGNC:37233]
ENSG00000210127	MT-TA	15.6754	2.65521	1.14455	2.31988	0.0203473	0.811728	mitochondrially encoded tRNA-Ala (GCN) [Source:HGNC Symbol;Acc:HGNC:7475]
ENSG00000268912		115.985	-0.665919	0.28707	-2.31971	0.0203567	0.811728	novel transcript
ENSG00000116014	KISS1R	85.6072	0.642417	0.276922	2.31984	0.0203493	0.811728	KISS1 receptor [Source:HGNC Symbol;Acc:HGNC:4510]
ENSG00000075089	ACTR6	757.017	0.579585	0.249551	2.32251	0.0202053	0.811728	actin related protein 6 [Source:HGNC Symbol;Acc:HGNC:24025]
ENSG00000173041	ZNF680	361.497	0.493121	0.212489	2.32069	0.0203036	0.811728	zinc finger protein 680 [Source:HGNC Symbol;Acc:HGNC:26897]
ENSG00000165527	ARF6	2967.8	0.489132	0.210753	2.32088	0.0202932	0.811728	ADP ribosylation factor 6 [Source:HGNC Symbol;Acc:HGNC:659]
ENSG00000165118	C9orf64	482.167	-0.448067	0.193113	-2.32023	0.0203282	0.811728	chromosome 9 open reading frame 64 [Source:HGNC Symbol;Acc:HGNC:28144]
ENSG00000178952	TUFM	3432.84	0.423742	0.182318	2.3242	0.020115	0.811728	Tu translation elongation factor mitochondrial [Source:HGNC Symbol;Acc:HGNC:12420]
ENSG00000136827	TOR1A	1318.14	-0.401722	0.173165	-2.31988	0.0203471	0.811728	torsin family 1 member A [Source:HGNC Symbol;Acc:HGNC:3098]
ENSG00000171262	FAM98B	1210.25	0.387701	0.16688	2.32323	0.0201667	0.811728	family with sequence similarity 98 member B [Source:HGNC Symbol;Acc:HGNC:26773]
ENSG00000091039	OSBPL8	3546.95	0.383691	0.165417	2.31953	0.0203661	0.811728	oxysterol binding protein like 8 [Source:HGNC Symbol;Acc:HGNC:16396]
ENSG00000148187	MRRF	952.492	-0.372618	0.160531	-2.32115	0.0202788	0.811728	mitochondrial ribosome recycling factor [Source:HGNC Symbol;Acc:HGNC:7234]
ENSG00000120963	ZNF706	1947.28	-0.301926	0.130188	-2.31916	0.0203866	0.811728	zinc finger protein 706 [Source:HGNC Symbol;Acc:HGNC:24992]
ENSG00000087076	HSD17B14	893.542	0.288252	0.124252	2.3199	0.0203464	0.811728	hydroxysteroid 17-beta dehydrogenase 14 [Source:HGNC Symbol;Acc:HGNC:23238]
ENSG00000165092	ALDH1A1	41815.2	-0.28079	0.120921	-2.3221	0.0202278	0.811728	aldehyde dehydrogenase 1 family member A1 [Source:HGNC Symbol;Acc:HGNC:402]
ENSG00000145730	PAM	39203.6	-0.263335	0.113564	-2.31882	0.0204047	0.811728	peptidylglycine alpha-amidating monooxygenase [Source:HGNC Symbol;Acc:HGNC:8596]
ENSG00000109103	UNC119	589.826	0.412965	0.178126	2.31838	0.0204284	0.8119	unc-119 lipid binding chaperone [Source:HGNC Symbol;Acc:HGNC:12565]
ENSG00000171612	SLC25A33	427.32	-0.376465	0.16242	-2.31785	0.0204572	0.812272	solute carrier family 25 member 33 [Source:HGNC Symbol;Acc:HGNC:29681]
ENSG00000088833	NSFL1C	1782.19	0.278849	0.12034	2.31718	0.0204939	0.812956	NSFL1 cofactor [Source:HGNC Symbol;Acc:HGNC:15912]
ENSG00000165125	TRPV6	1088.91	0.572683	0.247286	2.31587	0.0205654	0.813479	transient receptor potential cation channel subfamily V member 6 [Source:HGNC Symbol;Acc:HGNC:14006]
ENSG00000134046	MBD2	2059.4	-0.496318	0.214282	-2.31619	0.020548	0.813479	methyl-CpG binding domain protein 2 [Source:HGNC Symbol;Acc:HGNC:6917]
ENSG00000162923	WDR26	4387.97	-0.279852	0.120839	-2.3159	0.0205637	0.813479	WD repeat domain 26 [Source:HGNC Symbol;Acc:HGNC:21208]
ENSG00000147471	PLPBP	1723.43	-0.213444	0.0921923	-2.31521	0.0206017	0.814145	pyridoxal phosphate binding protein [Source:HGNC Symbol;Acc:HGNC:9457]
ENSG00000163491	NEK10	37.1821	-0.946383	0.408922	-2.31434	0.0206493	0.81449	NIMA related kinase 10 [Source:HGNC Symbol;Acc:HGNC:18592]
ENSG00000137767	SQOR	961.329	-0.35962	0.155376	-2.31452	0.0206393	0.81449	sulfide quinone oxidoreductase [Source:HGNC Symbol;Acc:HGNC:20390]
ENSG00000007171	NOS2	27.7346	1.06597	0.460968	2.31246	0.0207526	0.816256	nitric oxide synthase 2 [Source:HGNC Symbol;Acc:HGNC:7873]
ENSG00000085365	SCAMP1	4376.77	0.428895	0.185444	2.3128	0.0207338	0.816256	secretory carrier membrane protein 1 [Source:HGNC Symbol;Acc:HGNC:10563]
ENSG00000240184	PCDHGC3	3271.86	0.404707	0.175006	2.31253	0.0207484	0.816256	protocadherin gamma subfamily C 3 [Source:HGNC Symbol;Acc:HGNC:8716]
ENSG00000284095		7.37444	2.11507	0.915501	2.31029	0.0208723	0.816359	TEC
ENSG00000198746	GPATCH3	503.192	0.558185	0.241575	2.3106	0.0208547	0.816359	G-patch domain containing 3 [Source:HGNC Symbol;Acc:HGNC:25720]
ENSG00000116266	STXBP3	1944.5	0.441451	0.190966	2.31167	0.0207959	0.816359	syntaxin binding protein 3 [Source:HGNC Symbol;Acc:HGNC:11446]
ENSG00000255302	EID1	8233.59	0.38229	0.16541	2.31116	0.020824	0.816359	EP300 interacting inhibitor of differentiation 1 [Source:HGNC Symbol;Acc:HGNC:1191]
ENSG00000171951	SCG2	67560.8	-0.319754	0.138313	-2.31182	0.0207879	0.816359	secretogranin II [Source:HGNC Symbol;Acc:HGNC:10575]
ENSG00000138802	SEC24B	2145.01	-0.317514	0.137418	-2.31057	0.0208565	0.816359	SEC24 homolog B COPII coat complex component [Source:HGNC Symbol;Acc:HGNC:10704]
ENSG00000174384	PMS2P6	26.6099	-1.68717	0.730477	-2.30968	0.0209056	0.816901	PMS1 homolog 2 mismatch repair system component pseudogene 6 [Source:HGNC Symbol;Acc:HGNC:33514]
ENSG00000283101	BMS1P21	3.87849	-4.38484	1.91752	-2.28672	0.0222122	0.817707	BMS1 pseudogene 21 [Source:HGNC Symbol;Acc:HGNC:51604]
ENSG00000264545		4.04573	-4.34842	1.89778	-2.29131	0.0219453	0.817707	novel transcript
ENSG00000269985	FARS2-AS1	9.47891	-1.87126	0.812489	-2.30312	0.0212722	0.817707	FARS2 antisense RNA 1 [Source:HGNC Symbol;Acc:HGNC:56121]
ENSG00000182257	PRR34	9.1673	1.76482	0.771139	2.28859	0.0221033	0.817707	PRR34 long non-coding RNA [Source:HGNC Symbol;Acc:HGNC:25606]
ENSG00000186564	FOXD2	9.88376	1.7568	0.766323	2.29251	0.0218764	0.817707	forkhead box D2 [Source:HGNC Symbol;Acc:HGNC:3803]
ENSG00000213860	RPL21P75	18.8531	-1.40817	0.61489	-2.29012	0.0220145	0.817707	ribosomal protein L21 pseudogene 75 [Source:HGNC Symbol;Acc:HGNC:36460]
ENSG00000214967	NPIPA7	214.795	-1.39444	0.608868	-2.29022	0.0220085	0.817707	nuclear pore complex interacting protein family member A7 [Source:HGNC Symbol;Acc:HGNC:41982]
ENSG00000275740		47.2908	-1.14435	0.499311	-2.29186	0.0219139	0.817707	novel readthrough transcript
ENSG00000289755		93.2178	0.889943	0.389176	2.28674	0.0222111	0.817707	sulfotransferase family 1A member 1 [Source:NCBI gene (formerly Entrezgene);Acc:6817]
ENSG00000144908	ALDH1L1	69.3695	0.85063	0.371963	2.28687	0.0222034	0.817707	aldehyde dehydrogenase 1 family member L1 [Source:HGNC Symbol;Acc:HGNC:3978]
ENSG00000091137	SLC26A4	92.237	-0.745877	0.324915	-2.29561	0.0216983	0.817707	solute carrier family 26 member 4 [Source:HGNC Symbol;Acc:HGNC:8818]
ENSG00000104140	RHOV	193.246	0.694972	0.303244	2.29179	0.0219177	0.817707	ras homolog family member V [Source:HGNC Symbol;Acc:HGNC:18313]
ENSG00000105327	BBC3	474.576	0.608596	0.26579	2.28976	0.0220352	0.817707	BCL2 binding component 3 [Source:HGNC Symbol;Acc:HGNC:17868]
ENSG00000223953	C1QTNF5	282.944	0.588982	0.256631	2.29505	0.02173	0.817707	C1q and TNF related 5 [Source:HGNC Symbol;Acc:HGNC:14344]
ENSG00000142615	CELA2A	957.84	0.537107	0.233442	2.30081	0.0214021	0.817707	chymotrypsin like elastase 2A [Source:HGNC Symbol;Acc:HGNC:24609]
ENSG00000185085	INTS5	764.331	0.536185	0.232905	2.30216	0.0213262	0.817707	integrator complex subunit 5 [Source:HGNC Symbol;Acc:HGNC:29352]
ENSG00000137409	MTCH1	8322.67	0.512092	0.223411	2.29215	0.021897	0.817707	mitochondrial carrier 1 [Source:HGNC Symbol;Acc:HGNC:17586]
ENSG00000162892	IL24	609.521	-0.489799	0.213815	-2.29076	0.0219772	0.817707	interleukin 24 [Source:HGNC Symbol;Acc:HGNC:11346]
ENSG00000148484	RSU1	1537.9	-0.475454	0.207414	-2.29229	0.0218889	0.817707	Ras suppressor protein 1 [Source:HGNC Symbol;Acc:HGNC:10464]
ENSG00000174799	CEP135	235.788	0.474629	0.207565	2.28666	0.0222158	0.817707	centrosomal protein 135 [Source:HGNC Symbol;Acc:HGNC:29086]
ENSG00000172183	ISG20	177.863	0.459939	0.199955	2.30021	0.0214364	0.817707	interferon stimulated exonuclease gene 20 [Source:HGNC Symbol;Acc:HGNC:6130]
ENSG00000291115	ZNF300P1	105.237	0.452607	0.196837	2.2994	0.021482	0.817707	zinc finger protein 300 pseudogene 1 [Source:HGNC Symbol;Acc:HGNC:27032]
ENSG00000254999	BRK1	3679.63	-0.447628	0.194799	-2.29789	0.0215679	0.817707	BRICK1 subunit of SCAR/WAVE actin nucleating complex [Source:HGNC Symbol;Acc:HGNC:23057]
ENSG00000198522	GPN1	1129.32	-0.436787	0.189561	-2.3042	0.0212115	0.817707	GPN-loop GTPase 1 [Source:HGNC Symbol;Acc:HGNC:17030]
ENSG00000039319	ZFYVE16	1834.38	0.430064	0.187856	2.28932	0.0220607	0.817707	zinc finger FYVE-type containing 16 [Source:HGNC Symbol;Acc:HGNC:20756]
ENSG00000117533	VAMP4	1252.73	0.426468	0.186307	2.28906	0.022076	0.817707	vesicle associated membrane protein 4 [Source:HGNC Symbol;Acc:HGNC:12645]
ENSG00000184305	CCSER1	172.776	-0.424881	0.185445	-2.29114	0.021955	0.817707	coiled-coil serine rich protein 1 [Source:HGNC Symbol;Acc:HGNC:29349]
ENSG00000156136	DCK	1069.58	0.418986	0.18158	2.30745	0.02103	0.817707	deoxycytidine kinase [Source:HGNC Symbol;Acc:HGNC:2704]
ENSG00000169299	PGM2	371.711	-0.412469	0.178749	-2.30753	0.0210253	0.817707	phosphoglucomutase 2 [Source:HGNC Symbol;Acc:HGNC:8906]
ENSG00000135924	DNAJB2	3574.76	0.407498	0.177702	2.29316	0.0218387	0.817707	DnaJ heat shock protein family (Hsp40) member B2 [Source:HGNC Symbol;Acc:HGNC:5228]
ENSG00000177565	TBL1XR1	3574.79	0.405833	0.176186	2.30343	0.0212544	0.817707	TBL1X/Y related 1 [Source:HGNC Symbol;Acc:HGNC:29529]
ENSG00000175556	LONRF3	349.455	-0.398584	0.172739	-2.30743	0.0210307	0.817707	LON peptidase N-terminal domain and ring finger 3 [Source:HGNC Symbol;Acc:HGNC:21152]
ENSG00000272333	KMT2B	1733.75	0.392585	0.170102	2.30794	0.0210028	0.817707	lysine methyltransferase 2B [Source:HGNC Symbol;Acc:HGNC:15840]
ENSG00000155366	RHOC	3329.92	0.392214	0.170851	2.29565	0.0216961	0.817707	ras homolog family member C [Source:HGNC Symbol;Acc:HGNC:669]
ENSG00000079156	OSBPL6	453.626	-0.381526	0.165413	-2.30651	0.0210823	0.817707	oxysterol binding protein like 6 [Source:HGNC Symbol;Acc:HGNC:16388]
ENSG00000183621	ZNF438	217.394	-0.37852	0.164576	-2.29997	0.0214497	0.817707	zinc finger protein 438 [Source:HGNC Symbol;Acc:HGNC:21029]
ENSG00000119446	RBM18	1081.21	-0.37122	0.161845	-2.29368	0.0218089	0.817707	RNA binding motif protein 18 [Source:HGNC Symbol;Acc:HGNC:28413]
ENSG00000165272	AQP3	5099.11	0.371155	0.161997	2.29112	0.0219566	0.817707	aquaporin 3 (Gill blood group) [Source:HGNC Symbol;Acc:HGNC:636]
ENSG00000120784	ZFP30	521.072	-0.370522	0.160807	-2.30414	0.0212151	0.817707	ZFP30 zinc finger protein [Source:HGNC Symbol;Acc:HGNC:29555]
ENSG00000169213	RAB3B	13254.2	-0.361386	0.15758	-2.29335	0.0218281	0.817707	RAB3B member RAS oncogene family [Source:HGNC Symbol;Acc:HGNC:9778]
ENSG00000117394	SLC2A1	2276.24	0.35688	0.155986	2.2879	0.0221433	0.817707	solute carrier family 2 member 1 [Source:HGNC Symbol;Acc:HGNC:11005]
ENSG00000138722	MMRN1	1474.05	0.356142	0.154383	2.30686	0.0210624	0.817707	multimerin 1 [Source:HGNC Symbol;Acc:HGNC:7178]
ENSG00000119537	KDSR	1874.76	-0.355455	0.155309	-2.28869	0.0220972	0.817707	3-ketodihydrosphingosine reductase [Source:HGNC Symbol;Acc:HGNC:4021]
ENSG00000135912	TTLL4	614.774	-0.346042	0.150651	-2.29698	0.0216199	0.817707	tubulin tyrosine ligase like 4 [Source:HGNC Symbol;Acc:HGNC:28976]
ENSG00000070367	EXOC5	3656.22	0.344541	0.150337	2.2918	0.0219174	0.817707	exocyst complex component 5 [Source:HGNC Symbol;Acc:HGNC:10696]
ENSG00000188647	PTAR1	2159.76	0.332278	0.144249	2.30351	0.0212502	0.817707	protein prenyltransferase alpha subunit repeat containing 1 [Source:HGNC Symbol;Acc:HGNC:30449]
ENSG00000184481	FOXO4	420.94	0.330795	0.144648	2.28689	0.0222021	0.817707	forkhead box O4 [Source:HGNC Symbol;Acc:HGNC:7139]
ENSG00000148606	POLR3A	1388.38	-0.323896	0.141524	-2.28862	0.0221012	0.817707	RNA polymerase III subunit A [Source:HGNC Symbol;Acc:HGNC:30074]
ENSG00000247400	DNAJC3-DT	344.932	0.322342	0.139934	2.30353	0.021249	0.817707	DNAJC3 divergent transcript [Source:HGNC Symbol;Acc:HGNC:39808]
ENSG00000136044	APPL2	1663.58	-0.321107	0.139292	-2.30528	0.0211508	0.817707	adaptor protein phosphotyrosine interacting with PH domain and leucine zipper 2 [Source:HGNC Symbol;Acc:HGNC:18242]
ENSG00000139263	LRIG3	988.484	-0.31924	0.138706	-2.30156	0.0213597	0.817707	leucine rich repeats and immunoglobulin like domains 3 [Source:HGNC Symbol;Acc:HGNC:30991]
ENSG00000078061	ARAF	1488.76	0.316389	0.13771	2.29751	0.0215898	0.817707	A-Raf proto-oncogene serine/threonine kinase [Source:HGNC Symbol;Acc:HGNC:646]
ENSG00000122778	KIAA1549	606.112	-0.306881	0.13388	-2.29221	0.0218934	0.817707	KIAA1549 [Source:HGNC Symbol;Acc:HGNC:22219]
ENSG00000138443	ABI2	2478.52	-0.297021	0.129745	-2.28927	0.0220634	0.817707	abl interactor 2 [Source:HGNC Symbol;Acc:HGNC:24011]
ENSG00000112079	STK38	1343.17	-0.294543	0.127735	-2.30589	0.0211167	0.817707	serine/threonine kinase 38 [Source:HGNC Symbol;Acc:HGNC:17847]
ENSG00000119321	FKBP15	1431.81	-0.293709	0.128383	-2.28775	0.0221521	0.817707	FKBP prolyl isomerase family member 15 [Source:HGNC Symbol;Acc:HGNC:23397]
ENSG00000116337	AMPD2	4037.77	0.292409	0.127561	2.29232	0.0218875	0.817707	adenosine monophosphate deaminase 2 [Source:HGNC Symbol;Acc:HGNC:469]
ENSG00000198876	DCAF12	1978	-0.290255	0.126816	-2.28878	0.0220922	0.817707	DDB1 and CUL4 associated factor 12 [Source:HGNC Symbol;Acc:HGNC:19911]
ENSG00000213923	CSNK1E	3255.76	0.289106	0.125514	2.30338	0.0212572	0.817707	casein kinase 1 epsilon [Source:HGNC Symbol;Acc:HGNC:2453]
ENSG00000111786	SRSF9	3224.9	0.278861	0.121915	2.28734	0.0221761	0.817707	serine and arginine rich splicing factor 9 [Source:HGNC Symbol;Acc:HGNC:10791]
ENSG00000010818	HIVEP2	4435.58	-0.274984	0.119742	-2.29647	0.0216489	0.817707	HIVEP zinc finger 2 [Source:HGNC Symbol;Acc:HGNC:4921]
ENSG00000156958	GALK2	731.838	-0.249033	0.108755	-2.28984	0.0220306	0.817707	galactokinase 2 [Source:HGNC Symbol;Acc:HGNC:4119]
ENSG00000204843	DCTN1	6696.31	0.240536	0.10488	2.29345	0.0218221	0.817707	dynactin subunit 1 [Source:HGNC Symbol;Acc:HGNC:2711]
ENSG00000170248	PDCD6IP	5798.52	-0.230348	0.100529	-2.29136	0.0219427	0.817707	programmed cell death 6 interacting protein [Source:HGNC Symbol;Acc:HGNC:8766]
ENSG00000113742	CPEB4	4522.53	-0.226483	0.0987206	-2.29418	0.0217799	0.817707	cytoplasmic polyadenylation element binding protein 4 [Source:HGNC Symbol;Acc:HGNC:21747]
ENSG00000154945	ANKRD40	1661.68	-0.214998	0.0936733	-2.29519	0.0217222	0.817707	ankyrin repeat domain 40 [Source:HGNC Symbol;Acc:HGNC:28233]
ENSG00000288597		18.3247	-1.71611	0.750657	-2.28614	0.0222459	0.818094	novel transcript
ENSG00000138385	SSB	3605.25	0.512152	0.224118	2.28519	0.0223016	0.819422	small RNA binding exonuclease protection factor La [Source:HGNC Symbol;Acc:HGNC:11316]
ENSG00000141736	ERBB2	1145.8	0.364636	0.159616	2.28446	0.0223446	0.819841	erb-b2 receptor tyrosine kinase 2 [Source:HGNC Symbol;Acc:HGNC:3430]
ENSG00000028839	TBPL1	717.68	-0.281302	0.123144	-2.28433	0.0223522	0.819841	TATA-box binding protein like 1 [Source:HGNC Symbol;Acc:HGNC:11589]
ENSG00000177409	SAMD9L	248.669	0.69535	0.304508	2.28352	0.0223997	0.820713	sterile alpha motif domain containing 9 like [Source:HGNC Symbol;Acc:HGNC:1349]
ENSG00000119711	ALDH6A1	357.17	-0.443275	0.194141	-2.28326	0.0224152	0.820713	aldehyde dehydrogenase 6 family member A1 [Source:HGNC Symbol;Acc:HGNC:7179]
ENSG00000058404	CAMK2B	1828.03	0.337539	0.147906	2.28211	0.0224827	0.822465	calcium/calmodulin dependent protein kinase II beta [Source:HGNC Symbol;Acc:HGNC:1461]
ENSG00000006611	USH1C	1617.42	0.488274	0.214074	2.28086	0.0225567	0.822605	USH1 protein network component harmonin [Source:HGNC Symbol;Acc:HGNC:12597]
ENSG00000186369	SERTAD4BP	1208.97	0.3774	0.165474	2.28072	0.0225651	0.822605	SERTA domain containing 4B pseudogene [Source:HGNC Symbol;Acc:HGNC:44296]
ENSG00000164105	SAP30	380.254	0.352794	0.154627	2.28158	0.0225142	0.822605	Sin3A associated protein 30 [Source:HGNC Symbol;Acc:HGNC:10532]
ENSG00000104823	ECH1	1800.61	0.252448	0.110667	2.28114	0.02254	0.822605	enoyl-CoA hydratase 1 [Source:HGNC Symbol;Acc:HGNC:3149]
ENSG00000089048	ESF1	830.354	0.561122	0.246114	2.27992	0.0226121	0.823602	ESF1 nucleolar pre-rRNA processing protein homolog [Source:HGNC Symbol;Acc:HGNC:15898]
ENSG00000100307	CBX7	2227.62	0.407507	0.178782	2.27935	0.0226464	0.823694	chromobox 7 [Source:HGNC Symbol;Acc:HGNC:1557]
ENSG00000103064	SLC7A6	845.749	-0.293085	0.12859	-2.27922	0.0226541	0.823694	solute carrier family 7 member 6 [Source:HGNC Symbol;Acc:HGNC:11064]
ENSG00000246263	UBR5-DT	40.4498	0.838065	0.367863	2.2782	0.0227149	0.824987	UBR5 divergent transcript [Source:HGNC Symbol;Acc:HGNC:51661]
ENSG00000181885	CLDN7	3722.31	0.385394	0.169184	2.27796	0.022729	0.824987	claudin 7 [Source:HGNC Symbol;Acc:HGNC:2049]
ENSG00000283511		4.73126	-2.2998	1.01018	-2.27663	0.0228085	0.825532	novel pseudogene
ENSG00000289535		26.8839	-0.907089	0.398565	-2.27589	0.0228528	0.825532	novel transcript
ENSG00000141446	ESCO1	1035.93	0.505407	0.222076	2.27583	0.0228563	0.825532	establishment of sister chromatid cohesion N-acetyltransferase 1 [Source:HGNC Symbol;Acc:HGNC:24645]
ENSG00000139832	RAB20	466.555	0.46499	0.204267	2.27638	0.0228234	0.825532	RAB20 member RAS oncogene family [Source:HGNC Symbol;Acc:HGNC:18260]
ENSG00000135324	MRAP2	663.524	-0.439424	0.193046	-2.27626	0.0228303	0.825532	melanocortin 2 receptor accessory protein 2 [Source:HGNC Symbol;Acc:HGNC:21232]
ENSG00000110851	PRDM4	1951.66	-0.319379	0.140354	-2.27552	0.0228749	0.825532	PR/SET domain 4 [Source:HGNC Symbol;Acc:HGNC:9348]
ENSG00000117118	SDHB	1830.55	-0.282478	0.124144	-2.2754	0.0228821	0.825532	succinate dehydrogenase complex iron sulfur subunit B [Source:HGNC Symbol;Acc:HGNC:10681]
ENSG00000120318	ARAP3	323.275	0.407646	0.179224	2.27451	0.0229353	0.826738	ArfGAP with RhoGAP domain ankyrin repeat and PH domain 3 [Source:HGNC Symbol;Acc:HGNC:24097]
ENSG00000113108	APBB3	494.512	0.324158	0.142558	2.27387	0.0229739	0.827418	amyloid beta precursor protein binding family B member 3 [Source:HGNC Symbol;Acc:HGNC:20708]
ENSG00000156508	EEF1A1	296014	-0.370007	0.162796	-2.27282	0.0230371	0.828267	eukaryotic translation elongation factor 1 alpha 1 [Source:HGNC Symbol;Acc:HGNC:3189]
ENSG00000148053	NTRK2	506.187	-0.365361	0.16073	-2.27313	0.0230181	0.828267	neurotrophic receptor tyrosine kinase 2 [Source:HGNC Symbol;Acc:HGNC:8032]
ENSG00000141934	PLPP2	584.357	0.422311	0.185866	2.27213	0.0230789	0.829059	phospholipid phosphatase 2 [Source:HGNC Symbol;Acc:HGNC:9230]
ENSG00000158552	ZFAND2B	935.872	0.334335	0.147179	2.27163	0.0231089	0.829423	zinc finger AN1-type containing 2B [Source:HGNC Symbol;Acc:HGNC:25206]
ENSG00000044090	CUL7	2116.75	0.504551	0.222203	2.27067	0.0231667	0.829602	cullin 7 [Source:HGNC Symbol;Acc:HGNC:21024]
ENSG00000153936	HS2ST1	2288.35	0.382192	0.168325	2.27056	0.0231733	0.829602	heparan sulfate 2-O-sulfotransferase 1 [Source:HGNC Symbol;Acc:HGNC:5193]
ENSG00000167987	VPS37C	1093.98	0.256095	0.112786	2.27063	0.0231695	0.829602	VPS37C subunit of ESCRT-I [Source:HGNC Symbol;Acc:HGNC:26097]
ENSG00000176046	NUPR1	489.217	0.424309	0.186904	2.2702	0.0231955	0.829685	nuclear protein 1 transcriptional regulator [Source:HGNC Symbol;Acc:HGNC:29990]
ENSG00000149313	AASDHPPT	1530.54	0.449419	0.19805	2.26922	0.023255	0.829687	aminoadipate-semialdehyde dehydrogenase-phosphopantetheinyl transferase [Source:HGNC Symbol;Acc:HGNC:14235]
ENSG00000280138		191.671	-0.384472	0.169397	-2.26965	0.0232289	0.829687	novel transcript
ENSG00000128052	KDR	759.044	-0.334255	0.147282	-2.2695	0.023238	0.829687	kinase insert domain receptor [Source:HGNC Symbol;Acc:HGNC:6307]
ENSG00000105939	ZC3HAV1	1957.12	-0.252697	0.111408	-2.26821	0.0233162	0.831161	zinc finger CCCH-type containing antiviral 1 [Source:HGNC Symbol;Acc:HGNC:23721]
ENSG00000165244	ZNF367	180.346	0.466784	0.20587	2.26738	0.0233672	0.831562	zinc finger protein 367 [Source:HGNC Symbol;Acc:HGNC:18320]
ENSG00000181827	RFX7	816.354	-0.319924	0.141082	-2.26765	0.0233506	0.831562	regulatory factor X7 [Source:HGNC Symbol;Acc:HGNC:25777]
ENSG00000162825	NBPF20	248.294	-0.546539	0.241113	-2.26674	0.0234062	0.832244	NBPF member 20 [Source:HGNC Symbol;Acc:HGNC:32000]
ENSG00000146350	TBC1D32	156.506	0.477702	0.210842	2.26569	0.0234704	0.832405	TBC1 domain family member 32 [Source:HGNC Symbol;Acc:HGNC:21485]
ENSG00000111266	DUSP16	2810.36	-0.338227	0.149245	-2.26626	0.0234356	0.832405	dual specificity phosphatase 16 [Source:HGNC Symbol;Acc:HGNC:17909]
ENSG00000134531	EMP1	1997.82	-0.265121	0.117011	-2.26577	0.0234654	0.832405	epithelial membrane protein 1 [Source:HGNC Symbol;Acc:HGNC:3333]
ENSG00000038210	PI4K2B	955.899	0.475338	0.20998	2.26373	0.0235908	0.834502	phosphatidylinositol 4-kinase type 2 beta [Source:HGNC Symbol;Acc:HGNC:18215]
ENSG00000166189	HPS6	522.545	0.4186	0.184891	2.26403	0.0235721	0.834502	HPS6 biogenesis of lysosomal organelles complex 2 subunit 3 [Source:HGNC Symbol;Acc:HGNC:18817]
ENSG00000166200	COPS2	3179.8	0.377534	0.166797	2.26343	0.0236093	0.834502	COP9 signalosome subunit 2 [Source:HGNC Symbol;Acc:HGNC:30747]
ENSG00000166257	SCN3B	1165.46	-0.359222	0.158648	-2.26427	0.0235573	0.834502	sodium voltage-gated channel beta subunit 3 [Source:HGNC Symbol;Acc:HGNC:20665]
ENSG00000280279	LINC02887	126.788	1.08775	0.480879	2.262	0.0236972	0.836902	long intergenic non-protein coding RNA 2887 [Source:HGNC Symbol;Acc:HGNC:55047]
ENSG00000271216	LINC01050	116.14	-0.480725	0.212631	-2.26084	0.0237691	0.836919	long intergenic non-protein coding RNA 1050 [Source:HGNC Symbol;Acc:HGNC:49044]
ENSG00000164983	TMEM65	2580.87	0.431672	0.19087	2.2616	0.0237219	0.836919	transmembrane protein 65 [Source:HGNC Symbol;Acc:HGNC:25203]
ENSG00000149474	KAT14	740.02	-0.411944	0.182217	-2.26074	0.0237756	0.836919	lysine acetyltransferase 14 [Source:HGNC Symbol;Acc:HGNC:15904]
ENSG00000141698	NT5C3B	765.412	-0.360279	0.159366	-2.2607	0.0237777	0.836919	5'-nucleotidase cytosolic IIIB [Source:HGNC Symbol;Acc:HGNC:28300]
ENSG00000169740	ZNF32	988.853	-0.406955	0.180099	-2.25962	0.0238447	0.838572	zinc finger protein 32 [Source:HGNC Symbol;Acc:HGNC:13095]
ENSG00000039560	RAI14	2264.73	-0.23769	0.105216	-2.25906	0.0238794	0.839087	retinoic acid induced 14 [Source:HGNC Symbol;Acc:HGNC:14873]
ENSG00000092871	RFFL	1217.26	-0.268663	0.118947	-2.25867	0.0239038	0.839241	ring finger and FYVE like domain containing E3 ubiquitin protein ligase [Source:HGNC Symbol;Acc:HGNC:24821]
ENSG00000245970	RPL30-AS1	29.3811	1.2119	0.537101	2.25636	0.0240479	0.839391	RPL30 antisense RNA 1 [Source:HGNC Symbol;Acc:HGNC:56064]
ENSG00000091844	RGS17	1255.28	0.565919	0.250805	2.25641	0.0240447	0.839391	regulator of G protein signaling 17 [Source:HGNC Symbol;Acc:HGNC:14088]
ENSG00000144867	SRPRB	2127.35	-0.502575	0.222609	-2.25766	0.0239671	0.839391	SRP receptor subunit beta [Source:HGNC Symbol;Acc:HGNC:24085]
ENSG00000197381	ADARB1	232.951	-0.378132	0.167573	-2.25652	0.024038	0.839391	adenosine deaminase RNA specific B1 [Source:HGNC Symbol;Acc:HGNC:226]
ENSG00000196876	SCN8A	589.251	-0.363976	0.161251	-2.2572	0.0239954	0.839391	sodium voltage-gated channel alpha subunit 8 [Source:HGNC Symbol;Acc:HGNC:10596]
ENSG00000144468	RHBDD1	757.742	-0.320232	0.141861	-2.25737	0.0239851	0.839391	rhomboid domain containing 1 [Source:HGNC Symbol;Acc:HGNC:23081]
ENSG00000101040	ZMYND8	2101.79	-0.28409	0.125907	-2.25635	0.0240485	0.839391	zinc finger MYND-type containing 8 [Source:HGNC Symbol;Acc:HGNC:9397]
ENSG00000171813	PWWP2B	665.446	0.473026	0.209696	2.25577	0.0240847	0.839956	PWWP domain containing 2B [Source:HGNC Symbol;Acc:HGNC:25150]
ENSG00000290901		8.10642	-1.8558	0.823115	-2.25461	0.0241579	0.840019	novel transcript
ENSG00000233476	EEF1A1P6	1089.61	-0.507835	0.22525	-2.25454	0.0241625	0.840019	eukaryotic translation elongation factor 1 alpha 1 pseudogene 6 [Source:HGNC Symbol;Acc:HGNC:3201]
ENSG00000143537	ADAM15	756.795	0.34171	0.15157	2.25447	0.0241669	0.840019	ADAM metallopeptidase domain 15 [Source:HGNC Symbol;Acc:HGNC:193]
ENSG00000116016	EPAS1	12880.1	0.253197	0.112294	2.25478	0.0241474	0.840019	endothelial PAS domain protein 1 [Source:HGNC Symbol;Acc:HGNC:3374]
ENSG00000173678	SPDYE2B	54.7735	3.67553	1.63443	2.24881	0.0245244	0.840061	speedy/RINGO cell cycle regulator family member E2B [Source:HGNC Symbol;Acc:HGNC:48334]
ENSG00000291231		3.98021	-2.96895	1.32405	-2.24232	0.0249408	0.840061	novel transcript
ENSG00000275163		127.291	-2.81832	1.25361	-2.24817	0.0245657	0.840061	potassium large conductance calcium-activated channel subfamily M beta member 2 (KCNMB2-IT1 - KCNMB2 readthrough transcript)
ENSG00000274933	TBC1D3I	10.3966	-2.22535	0.993948	-2.2389	0.0251621	0.840061	TBC1 domain family member 3I [Source:HGNC Symbol;Acc:HGNC:32709]
ENSG00000289143		8.56665	-2.15313	0.962612	-2.23675	0.0253025	0.840061	novel transcript
ENSG00000255872		179.158	-2.095	0.936371	-2.23736	0.0252626	0.840061	novel transcript
ENSG00000235033	DAAM2-AS1	8.87646	1.53701	0.687268	2.23641	0.0253248	0.840061	DAAM2 antisense RNA 1 [Source:HGNC Symbol;Acc:HGNC:40830]
ENSG00000180539	LINC02908	20.0758	1.24124	0.554163	2.23985	0.025101	0.840061	long intergenic non-protein coding RNA 2908 [Source:HGNC Symbol;Acc:HGNC:31426]
ENSG00000274422		92.8935	0.92465	0.413489	2.23621	0.0253377	0.840061	novel transcript
ENSG00000272374	SCUBE3-AS1	52.1358	-0.752816	0.335934	-2.24097	0.0250283	0.840061	SCUBE3 antisense RNA 1 [Source:HGNC Symbol;Acc:HGNC:56671]
ENSG00000104343	UBE2W	1681.6	0.571563	0.25413	2.24909	0.0245065	0.840061	ubiquitin conjugating enzyme E2 W [Source:HGNC Symbol;Acc:HGNC:25616]
ENSG00000159403	C1R	2166.79	0.534629	0.238397	2.2426	0.0249227	0.840061	complement C1r [Source:HGNC Symbol;Acc:HGNC:1246]
ENSG00000157593	SLC35B2	2724.42	0.530182	0.236679	2.24009	0.0250848	0.840061	solute carrier family 35 member B2 [Source:HGNC Symbol;Acc:HGNC:16872]
ENSG00000166825	ANPEP	2819.15	0.522676	0.23285	2.24469	0.0247879	0.840061	alanyl aminopeptidase membrane [Source:HGNC Symbol;Acc:HGNC:500]
ENSG00000241860		403.415	-0.517258	0.230668	-2.24243	0.0249334	0.840061	novel transcript
ENSG00000110328	GALNT18	271.731	0.506634	0.225946	2.24228	0.0249434	0.840061	polypeptide N-acetylgalactosaminyltransferase 18 [Source:HGNC Symbol;Acc:HGNC:30488]
ENSG00000090432	MUL1	1244.55	0.498386	0.221472	2.25033	0.0244279	0.840061	mitochondrial E3 ubiquitin protein ligase 1 [Source:HGNC Symbol;Acc:HGNC:25762]
ENSG00000132589	FLOT2	2939.78	0.498187	0.222865	2.23538	0.0253925	0.840061	flotillin 2 [Source:HGNC Symbol;Acc:HGNC:3758]
ENSG00000074855	ANO8	482.766	0.492289	0.22011	2.23656	0.0253151	0.840061	anoctamin 8 [Source:HGNC Symbol;Acc:HGNC:29329]
ENSG00000101654	RNMT	1958.09	0.470345	0.209951	2.24026	0.0250741	0.840061	RNA guanine-7 methyltransferase [Source:HGNC Symbol;Acc:HGNC:10075]
ENSG00000081154	PCNP	4781.22	0.449407	0.19971	2.2503	0.0244301	0.840061	PEST proteolytic signal containing nuclear protein [Source:HGNC Symbol;Acc:HGNC:30023]
ENSG00000123136	DDX39A	1986.95	0.445127	0.197544	2.2533	0.0242401	0.840061	DExD-box helicase 39A [Source:HGNC Symbol;Acc:HGNC:17821]
ENSG00000204386	NEU1	5354.1	0.438724	0.195622	2.24271	0.0249154	0.840061	neuraminidase 1 [Source:HGNC Symbol;Acc:HGNC:7758]
ENSG00000147676	MAL2	5101.12	0.414033	0.183844	2.25209	0.0243169	0.840061	mal T cell differentiation protein 2 [Source:HGNC Symbol;Acc:HGNC:13634]
ENSG00000136732	GYPC	362.868	0.411515	0.183244	2.24572	0.0247221	0.840061	glycophorin C (Gerbich blood group) [Source:HGNC Symbol;Acc:HGNC:4704]
ENSG00000198736	MSRB1	555.571	0.407225	0.181979	2.23776	0.025237	0.840061	methionine sulfoxide reductase B1 [Source:HGNC Symbol;Acc:HGNC:14133]
ENSG00000115307	AUP1	3246.54	0.400642	0.177854	2.25264	0.0242817	0.840061	AUP1 lipid droplet regulating VLDL assembly factor [Source:HGNC Symbol;Acc:HGNC:891]
ENSG00000196937	FAM3C	3744.83	0.399656	0.177873	2.24687	0.0246485	0.840061	FAM3 metabolism regulating signaling molecule C [Source:HGNC Symbol;Acc:HGNC:18664]
ENSG00000119669	IRF2BPL	2888.57	0.396605	0.176868	2.24238	0.0249368	0.840061	interferon regulatory factor 2 binding protein like [Source:HGNC Symbol;Acc:HGNC:14282]
ENSG00000156587	UBE2L6	1042.31	0.387322	0.173014	2.23868	0.0251769	0.840061	ubiquitin conjugating enzyme E2 L6 [Source:HGNC Symbol;Acc:HGNC:12490]
ENSG00000138785	INTS12	627.152	-0.387321	0.173228	-2.23591	0.0253577	0.840061	integrator complex subunit 12 [Source:HGNC Symbol;Acc:HGNC:25067]
ENSG00000128656	CHN1	1220.47	-0.38156	0.170398	-2.23922	0.0251415	0.840061	chimerin 1 [Source:HGNC Symbol;Acc:HGNC:1943]
ENSG00000118181	RPS25	12810.4	-0.367497	0.164211	-2.23796	0.025224	0.840061	ribosomal protein S25 [Source:HGNC Symbol;Acc:HGNC:10413]
ENSG00000291060		1264.53	-0.365896	0.162508	-2.25156	0.0243498	0.840061	novel transcript
ENSG00000122557	HERPUD2	1241.26	-0.35365	0.158012	-2.23812	0.025213	0.840061	HERPUD family member 2 [Source:HGNC Symbol;Acc:HGNC:21915]
ENSG00000105220	GPI	12714.3	0.349762	0.155726	2.24601	0.0247032	0.840061	glucose-6-phosphate isomerase [Source:HGNC Symbol;Acc:HGNC:4458]
ENSG00000143363	PRUNE1	1196.9	-0.342551	0.153153	-2.23666	0.0253084	0.840061	prune exopolyphosphatase 1 [Source:HGNC Symbol;Acc:HGNC:13420]
ENSG00000166398	GARRE1	1209.57	-0.340346	0.151949	-2.23986	0.0250997	0.840061	granule associated Rac and RHOG effector 1 [Source:HGNC Symbol;Acc:HGNC:29016]
ENSG00000101350	KIF3B	5799.09	-0.338214	0.150496	-2.24733	0.0246188	0.840061	kinesin family member 3B [Source:HGNC Symbol;Acc:HGNC:6320]
ENSG00000170275	CRTAP	2223.05	-0.329314	0.146764	-2.24382	0.0248438	0.840061	cartilage associated protein [Source:HGNC Symbol;Acc:HGNC:2379]
ENSG00000111647	BLTP3B	1629.61	0.328004	0.146443	2.2398	0.0251041	0.840061	bridge-like lipid transfer protein family member 3B [Source:HGNC Symbol;Acc:HGNC:29102]
ENSG00000054118	THRAP3	5211.75	-0.32174	0.14359	-2.24068	0.0250468	0.840061	thyroid hormone receptor associated protein 3 [Source:HGNC Symbol;Acc:HGNC:22964]
ENSG00000138326	RPS24	21735.1	-0.32161	0.143089	-2.24763	0.0245998	0.840061	ribosomal protein S24 [Source:HGNC Symbol;Acc:HGNC:10411]
ENSG00000156990	RPUSD3	384.756	0.320727	0.142666	2.24809	0.0245703	0.840061	RNA pseudouridine synthase D3 [Source:HGNC Symbol;Acc:HGNC:28437]
ENSG00000117000	RLF	1242.83	0.316456	0.140642	2.25008	0.0244436	0.840061	RLF zinc finger [Source:HGNC Symbol;Acc:HGNC:10025]
ENSG00000168010	ATG16L2	413.748	0.315864	0.14045	2.24893	0.0245167	0.840061	autophagy related 16 like 2 [Source:HGNC Symbol;Acc:HGNC:25464]
ENSG00000158470	B4GALT5	2967.37	-0.309599	0.137373	-2.25371	0.0242142	0.840061	beta-1 4-galactosyltransferase 5 [Source:HGNC Symbol;Acc:HGNC:928]
ENSG00000170088	TMEM192	1157.21	-0.308092	0.137266	-2.24448	0.0248014	0.840061	transmembrane protein 192 [Source:HGNC Symbol;Acc:HGNC:26775]
ENSG00000047457	CP	8607.14	0.306748	0.136315	2.25028	0.024431	0.840061	ceruloplasmin [Source:HGNC Symbol;Acc:HGNC:2295]
ENSG00000140983	RHOT2	1474.19	0.305578	0.135983	2.24717	0.0246289	0.840061	ras homolog family member T2 [Source:HGNC Symbol;Acc:HGNC:21169]
ENSG00000172465	TCEAL1	847.612	0.298051	0.132508	2.24931	0.0244931	0.840061	transcription elongation factor A like 1 [Source:HGNC Symbol;Acc:HGNC:11616]
ENSG00000154767	XPC	1644.51	-0.294569	0.131759	-2.23567	0.0253733	0.840061	XPC complex subunit DNA damage recognition and repair factor [Source:HGNC Symbol;Acc:HGNC:12816]
ENSG00000081181	ARG2	3207.4	-0.283769	0.126283	-2.2471	0.0246339	0.840061	arginase 2 [Source:HGNC Symbol;Acc:HGNC:664]
ENSG00000248905	FMN1	1711.07	-0.279214	0.124897	-2.23555	0.0253815	0.840061	formin 1 [Source:HGNC Symbol;Acc:HGNC:3768]
ENSG00000085978	ATG16L1	895.498	-0.263534	0.117461	-2.24359	0.024859	0.840061	autophagy related 16 like 1 [Source:HGNC Symbol;Acc:HGNC:21498]
ENSG00000116906	GNPAT	1812.8	-0.225939	0.100953	-2.23807	0.0252167	0.840061	glyceronephosphate O-acyltransferase [Source:HGNC Symbol;Acc:HGNC:4416]
ENSG00000125977	EIF2S2	3966.75	-0.223371	0.0994649	-2.24573	0.0247214	0.840061	eukaryotic translation initiation factor 2 subunit beta [Source:HGNC Symbol;Acc:HGNC:3266]
ENSG00000134109	EDEM1	3409.8	-0.215828	0.096415	-2.23854	0.0251862	0.840061	ER degradation enhancing alpha-mannosidase like protein 1 [Source:HGNC Symbol;Acc:HGNC:18967]
ENSG00000171227	TMEM37	2148.11	0.215505	0.0957659	2.25034	0.0244277	0.840061	transmembrane protein 37 [Source:HGNC Symbol;Acc:HGNC:18216]
ENSG00000104866	PPP1R37	2020.89	0.213604	0.0953003	2.24138	0.0250015	0.840061	protein phosphatase 1 regulatory subunit 37 [Source:HGNC Symbol;Acc:HGNC:27607]
ENSG00000145685	LHFPL2	1845.42	-0.20621	0.0917537	-2.24743	0.0246123	0.840061	LHFPL tetraspan subfamily member 2 [Source:HGNC Symbol;Acc:HGNC:6588]
ENSG00000122042	UBL3	4034.61	0.382347	0.171098	2.23467	0.0254393	0.840279	ubiquitin like 3 [Source:HGNC Symbol;Acc:HGNC:12504]
ENSG00000112715	VEGFA	21851.9	0.227492	0.1018	2.2347	0.0254373	0.840279	vascular endothelial growth factor A [Source:HGNC Symbol;Acc:HGNC:12680]
ENSG00000275719		5.21436	2.36605	1.06335	2.22508	0.0260757	0.840729	novel transcript antisense to SLC1A5
ENSG00000196218	RYR1	24.2379	1.37165	0.614645	2.23162	0.0256403	0.840729	ryanodine receptor 1 [Source:HGNC Symbol;Acc:HGNC:10483]
ENSG00000165695	AK8	19.4949	1.09893	0.493604	2.22634	0.0259917	0.840729	adenylate kinase 8 [Source:HGNC Symbol;Acc:HGNC:26526]
ENSG00000138587	MNS1	30.1393	0.972209	0.435369	2.23307	0.0255444	0.840729	meiosis specific nuclear structural 1 [Source:HGNC Symbol;Acc:HGNC:29636]
ENSG00000172167	MTBP	63.7443	0.696273	0.312455	2.22839	0.0258543	0.840729	MDM2 binding protein [Source:HGNC Symbol;Acc:HGNC:7417]
ENSG00000263826		45.5969	0.6703	0.300875	2.22784	0.0258913	0.840729	novel transcript antisense to eukaryotic translation initiation factor 4A isoform 2 EIF4A2
ENSG00000112473	SLC39A7	8116.57	0.520517	0.233489	2.2293	0.0257938	0.840729	solute carrier family 39 member 7 [Source:HGNC Symbol;Acc:HGNC:4927]
ENSG00000114735	HEMK1	609.965	0.511252	0.229319	2.22944	0.0257846	0.840729	HemK methyltransferase family member 1 [Source:HGNC Symbol;Acc:HGNC:24923]
ENSG00000143226	FCGR2A	213.651	-0.503522	0.22613	-2.22669	0.0259679	0.840729	Fc gamma receptor IIa [Source:HGNC Symbol;Acc:HGNC:3616]
ENSG00000083937	CHMP2B	2665.49	0.482164	0.216082	2.23139	0.0256551	0.840729	charged multivesicular body protein 2B [Source:HGNC Symbol;Acc:HGNC:24537]
ENSG00000164051	CCDC51	198.895	0.481594	0.216261	2.22691	0.0259531	0.840729	coiled-coil domain containing 51 [Source:HGNC Symbol;Acc:HGNC:25714]
ENSG00000131845	ZNF304	535.433	-0.474105	0.212923	-2.22666	0.0259703	0.840729	zinc finger protein 304 [Source:HGNC Symbol;Acc:HGNC:13505]
ENSG00000173083	HPSE	200.322	-0.454306	0.203973	-2.22729	0.0259281	0.840729	heparanase [Source:HGNC Symbol;Acc:HGNC:5164]
ENSG00000120158	RCL1	332.361	-0.450575	0.201694	-2.23396	0.0254859	0.840729	RNA terminal phosphate cyclase like 1 [Source:HGNC Symbol;Acc:HGNC:17687]
ENSG00000158290	CUL4B	3805.17	0.433047	0.194047	2.23166	0.0256372	0.840729	cullin 4B [Source:HGNC Symbol;Acc:HGNC:2555]
ENSG00000124702	KLHDC3	1823.31	0.427688	0.19216	2.22568	0.0260354	0.840729	kelch domain containing 3 [Source:HGNC Symbol;Acc:HGNC:20704]
ENSG00000083750	RRAGB	658.548	-0.386108	0.172882	-2.23336	0.0255252	0.840729	Ras related GTP binding B [Source:HGNC Symbol;Acc:HGNC:19901]
ENSG00000170759	KIF5B	10523.5	0.383561	0.172339	2.22562	0.0260395	0.840729	kinesin family member 5B [Source:HGNC Symbol;Acc:HGNC:6324]
ENSG00000000457	SCYL3	593.932	-0.377216	0.169306	-2.22801	0.0258799	0.840729	SCY1 like pseudokinase 3 [Source:HGNC Symbol;Acc:HGNC:19285]
ENSG00000188042	ARL4C	2905.69	0.347152	0.155483	2.23273	0.0255668	0.840729	ADP ribosylation factor like GTPase 4C [Source:HGNC Symbol;Acc:HGNC:698]
ENSG00000106605	BLVRA	557.319	0.343604	0.154051	2.23046	0.0257172	0.840729	biliverdin reductase A [Source:HGNC Symbol;Acc:HGNC:1062]
ENSG00000088812	ATRN	3831.51	-0.336826	0.151109	-2.22903	0.0258117	0.840729	attractin [Source:HGNC Symbol;Acc:HGNC:885]
ENSG00000075142	SRI	1917.81	-0.336332	0.151136	-2.22536	0.0260573	0.840729	sorcin [Source:HGNC Symbol;Acc:HGNC:11292]
ENSG00000111412	SPRING1	2801.26	0.318068	0.142932	2.22531	0.0260607	0.840729	SREBF pathway regulator in golgi 1 [Source:HGNC Symbol;Acc:HGNC:26128]
ENSG00000185658	BRWD1	2797.01	0.317005	0.142357	2.22683	0.0259589	0.840729	bromodomain and WD repeat domain containing 1 [Source:HGNC Symbol;Acc:HGNC:12760]
ENSG00000125686	MED1	2719.47	-0.31259	0.140362	-2.22703	0.0259453	0.840729	mediator complex subunit 1 [Source:HGNC Symbol;Acc:HGNC:9234]
ENSG00000130724	CHMP2A	3024.99	0.307911	0.138015	2.23099	0.0256815	0.840729	charged multivesicular body protein 2A [Source:HGNC Symbol;Acc:HGNC:30216]
ENSG00000151229	SLC2A13	4765.45	0.295799	0.132624	2.23036	0.0257237	0.840729	solute carrier family 2 member 13 [Source:HGNC Symbol;Acc:HGNC:15956]
ENSG00000156642	NPTN	7171.61	-0.281201	0.126088	-2.2302	0.0257343	0.840729	neuroplastin [Source:HGNC Symbol;Acc:HGNC:17867]
ENSG00000153944	MSI2	3602.23	-0.270426	0.121364	-2.22823	0.025865	0.840729	musashi RNA binding protein 2 [Source:HGNC Symbol;Acc:HGNC:18585]
ENSG00000185442	FAM174B	1483.94	-0.254512	0.113964	-2.23328	0.0255307	0.840729	family with sequence similarity 174 member B [Source:HGNC Symbol;Acc:HGNC:34339]
ENSG00000116977	LGALS8	3622.68	-0.273412	0.122897	-2.22472	0.0261	0.840867	galectin 8 [Source:HGNC Symbol;Acc:HGNC:6569]
ENSG00000162402	USP24	4040.34	-0.2902	0.130476	-2.22417	0.0261369	0.841409	ubiquitin specific peptidase 24 [Source:HGNC Symbol;Acc:HGNC:12623]
ENSG00000135047	CTSL	5158.29	-0.296819	0.133487	-2.22359	0.0261763	0.842028	cathepsin L [Source:HGNC Symbol;Acc:HGNC:2537]
ENSG00000173011	TADA2B	866.977	0.368222	0.16566	2.22276	0.026232	0.843172	transcriptional adaptor 2B [Source:HGNC Symbol;Acc:HGNC:30781]
ENSG00000257524		928.36	1.73337	0.780842	2.21987	0.0264278	0.844118	novel protein
ENSG00000137960	GIPC2	227.083	0.59841	0.269494	2.22049	0.0263853	0.844118	GIPC PDZ domain containing family member 2 [Source:HGNC Symbol;Acc:HGNC:18177]
ENSG00000111319	SCNN1A	1210.63	0.51144	0.230186	2.22186	0.026293	0.844118	sodium channel epithelial 1 subunit alpha [Source:HGNC Symbol;Acc:HGNC:10599]
ENSG00000204983	PRSS1	10557.5	0.490812	0.221136	2.2195	0.0264528	0.844118	serine protease 1 [Source:HGNC Symbol;Acc:HGNC:9475]
ENSG00000165338	HECTD2	1065.16	0.485977	0.218838	2.22071	0.0263704	0.844118	HECT domain E3 ubiquitin protein ligase 2 [Source:HGNC Symbol;Acc:HGNC:26736]
ENSG00000129354	AP1M2	2039.98	0.460984	0.207739	2.21905	0.0264833	0.844118	adaptor related protein complex 1 subunit mu 2 [Source:HGNC Symbol;Acc:HGNC:558]
ENSG00000163214	DHX57	695.027	-0.354671	0.159809	-2.21934	0.0264637	0.844118	DExH-box helicase 57 [Source:HGNC Symbol;Acc:HGNC:20086]
ENSG00000174132	FAM174A	757.604	0.323301	0.145654	2.21965	0.0264422	0.844118	family with sequence similarity 174 member A [Source:HGNC Symbol;Acc:HGNC:24943]
ENSG00000142330	CAPN10	451.468	-0.30915	0.139307	-2.21921	0.0264726	0.844118	calpain 10 [Source:HGNC Symbol;Acc:HGNC:1477]
ENSG00000132824	SERINC3	7699.42	-0.277927	0.125145	-2.22083	0.0263622	0.844118	serine incorporator 3 [Source:HGNC Symbol;Acc:HGNC:11699]
ENSG00000115084	SLC35F5	3415.33	-0.217147	0.0977937	-2.22046	0.0263879	0.844118	solute carrier family 35 member F5 [Source:HGNC Symbol;Acc:HGNC:23617]
ENSG00000066557	LRRC40	446.095	0.503202	0.22683	2.21841	0.026527	0.844833	leucine rich repeat containing 40 [Source:HGNC Symbol;Acc:HGNC:26004]
ENSG00000159335	PTMS	4889.2	0.325752	0.146859	2.21813	0.0265461	0.844833	parathymosin [Source:HGNC Symbol;Acc:HGNC:9629]
ENSG00000029993	HMGB3	1505.47	-0.36627	0.165273	-2.21615	0.0266814	0.847936	high mobility group box 3 [Source:HGNC Symbol;Acc:HGNC:5004]
ENSG00000168032	ENTPD3	1257.89	-0.35659	0.16093	-2.21581	0.0267044	0.847936	ectonucleoside triphosphate diphosphohydrolase 3 [Source:HGNC Symbol;Acc:HGNC:3365]
ENSG00000084754	HADHA	6803.27	-0.317986	0.143493	-2.21603	0.0266895	0.847936	hydroxyacyl-CoA dehydrogenase trifunctional multienzyme complex subunit alpha [Source:HGNC Symbol;Acc:HGNC:4801]
ENSG00000258610		10.9977	-6.58608	2.98338	-2.20759	0.027273	0.84919	novel transcript
ENSG00000259305	ZHX1-C8orf76	64.8509	-0.751581	0.339704	-2.21246	0.0269349	0.84919	ZHX1-C8orf76 readthrough [Source:HGNC Symbol;Acc:HGNC:42975]
ENSG00000226530		84.422	0.635322	0.287701	2.20827	0.0272254	0.84919	novel transcript
ENSG00000066735	KIF26A	75.3946	0.632166	0.285593	2.21352	0.0268619	0.84919	kinesin family member 26A [Source:HGNC Symbol;Acc:HGNC:20226]
ENSG00000188629	ZNF177	94.2447	-0.625584	0.283637	-2.20558	0.0274135	0.84919	zinc finger protein 177 [Source:HGNC Symbol;Acc:HGNC:12966]
ENSG00000182132	KCNIP1	222.96	-0.594983	0.269583	-2.20705	0.0273108	0.84919	potassium voltage-gated channel interacting protein 1 [Source:HGNC Symbol;Acc:HGNC:15521]
ENSG00000107890	ANKRD26	457.549	0.568725	0.257676	2.20713	0.027305	0.84919	ankyrin repeat domain containing 26 [Source:HGNC Symbol;Acc:HGNC:29186]
ENSG00000181938	GINS3	126.566	-0.499323	0.22557	-2.2136	0.026856	0.84919	GINS complex subunit 3 [Source:HGNC Symbol;Acc:HGNC:25851]
ENSG00000177951	BET1L	1836.96	0.476166	0.215672	2.20783	0.027256	0.84919	Bet1 golgi vesicular membrane trafficking protein like [Source:HGNC Symbol;Acc:HGNC:19348]
ENSG00000147883	CDKN2B	1571.76	0.473097	0.214255	2.2081	0.0272371	0.84919	cyclin dependent kinase inhibitor 2B [Source:HGNC Symbol;Acc:HGNC:1788]
ENSG00000196911	KPNA5	923.81	0.462577	0.209676	2.20615	0.0273735	0.84919	karyopherin subunit alpha 5 [Source:HGNC Symbol;Acc:HGNC:6398]
ENSG00000135976	ANKRD36	498.971	0.447174	0.202133	2.21228	0.0269474	0.84919	ankyrin repeat domain 36 [Source:HGNC Symbol;Acc:HGNC:24079]
ENSG00000110958	PTGES3	9441.46	0.439882	0.199213	2.2081	0.0272375	0.84919	prostaglandin E synthase 3 [Source:HGNC Symbol;Acc:HGNC:16049]
ENSG00000204950	LRRC10B	418.355	0.423878	0.192021	2.20745	0.0272824	0.84919	leucine rich repeat containing 10B [Source:HGNC Symbol;Acc:HGNC:37215]
ENSG00000147180	ZNF711	321.684	0.421813	0.190571	2.21341	0.0268692	0.84919	zinc finger protein 711 [Source:HGNC Symbol;Acc:HGNC:13128]
ENSG00000198356	GET3	2127.03	0.404857	0.183074	2.21144	0.0270051	0.84919	guided entry of tail-anchored proteins factor 3 ATPase [Source:HGNC Symbol;Acc:HGNC:752]
ENSG00000196935	SRGAP1	560.455	-0.403316	0.182779	-2.20658	0.0273435	0.84919	SLIT-ROBO Rho GTPase activating protein 1 [Source:HGNC Symbol;Acc:HGNC:17382]
ENSG00000047346	ATOSA	2410.07	0.400844	0.181704	2.20603	0.0273818	0.84919	atos homolog A [Source:HGNC Symbol;Acc:HGNC:25609]
ENSG00000100568	VTI1B	2637.72	-0.394572	0.178798	-2.20681	0.0273275	0.84919	vesicle transport through interaction with t-SNAREs 1B [Source:HGNC Symbol;Acc:HGNC:17793]
ENSG00000159086	PAXBP1	1738.01	0.377987	0.171292	2.20669	0.0273359	0.84919	PAX3 and PAX7 binding protein 1 [Source:HGNC Symbol;Acc:HGNC:13579]
ENSG00000134970	TMED7	6065.06	0.374896	0.169688	2.20932	0.0271523	0.84919	transmembrane p24 trafficking protein 7 [Source:HGNC Symbol;Acc:HGNC:24253]
ENSG00000140688	RUSF1	2296.05	0.36161	0.163357	2.21362	0.0268553	0.84919	RUS family member 1 [Source:HGNC Symbol;Acc:HGNC:25848]
ENSG00000103266	STUB1	1937.56	0.334307	0.151304	2.2095	0.0271396	0.84919	STIP1 homology and U-box containing protein 1 [Source:HGNC Symbol;Acc:HGNC:11427]
ENSG00000166900	STX3	3234.68	-0.319795	0.144429	-2.2142	0.0268151	0.84919	syntaxin 3 [Source:HGNC Symbol;Acc:HGNC:11438]
ENSG00000156639	ZFAND3	3574.69	-0.313808	0.142278	-2.2056	0.0274119	0.84919	zinc finger AN1-type containing 3 [Source:HGNC Symbol;Acc:HGNC:18019]
ENSG00000149218	ENDOD1	2090.72	-0.287658	0.130014	-2.21252	0.026931	0.84919	endonuclease domain containing 1 [Source:HGNC Symbol;Acc:HGNC:29129]
ENSG00000266412	NCOA4	7714.6	-0.281861	0.127533	-2.21011	0.0270976	0.84919	nuclear receptor coactivator 4 [Source:HGNC Symbol;Acc:HGNC:7671]
ENSG00000102401	ARMCX3	3556.38	0.27083	0.122541	2.21012	0.0270969	0.84919	armadillo repeat containing X-linked 3 [Source:HGNC Symbol;Acc:HGNC:24065]
ENSG00000197535	MYO5A	2732.87	-0.270771	0.122365	-2.21281	0.026911	0.84919	myosin VA [Source:HGNC Symbol;Acc:HGNC:7602]
ENSG00000162604	TM2D1	816.987	-0.260116	0.117757	-2.20892	0.0271799	0.84919	TM2 domain containing 1 [Source:HGNC Symbol;Acc:HGNC:24142]
ENSG00000116005	PCYOX1	3534.4	-0.25252	0.114239	-2.21045	0.0270738	0.84919	prenylcysteine oxidase 1 [Source:HGNC Symbol;Acc:HGNC:20588]
ENSG00000150961	SEC24D	5369.46	-0.228617	0.103505	-2.20875	0.0271918	0.84919	SEC24 homolog D COPII coat complex component [Source:HGNC Symbol;Acc:HGNC:10706]
ENSG00000196914	ARHGEF12	14701.6	-0.219117	0.0990812	-2.21149	0.0270019	0.84919	Rho guanine nucleotide exchange factor 12 [Source:HGNC Symbol;Acc:HGNC:14193]
ENSG00000125352	RNF113A	379.126	0.317083	0.143793	2.20513	0.0274451	0.849539	ring finger protein 113A [Source:HGNC Symbol;Acc:HGNC:12974]
ENSG00000077092	RARB	295.249	-0.293287	0.133067	-2.20406	0.0275202	0.851236	retinoic acid receptor beta [Source:HGNC Symbol;Acc:HGNC:9865]
ENSG00000279569		28.4783	0.899977	0.408952	2.20069	0.0277579	0.851661	novel transcript
ENSG00000250299	MRPS31P4	36.0777	-0.80131	0.363865	-2.20222	0.0276499	0.851661	mitochondrial ribosomal protein S31 pseudogene 4 [Source:HGNC Symbol;Acc:HGNC:42649]
ENSG00000280077		120.795	0.646513	0.293587	2.20211	0.0276573	0.851661	TEC
ENSG00000172057	ORMDL3	1479.65	0.500589	0.227232	2.20299	0.0275954	0.851661	ORMDL sphingolipid biosynthesis regulator 3 [Source:HGNC Symbol;Acc:HGNC:16038]
ENSG00000187778	MCRS1	1212.69	0.467017	0.212175	2.20109	0.0277295	0.851661	microspherule protein 1 [Source:HGNC Symbol;Acc:HGNC:6960]
ENSG00000133958	UNC79	1697.12	-0.391134	0.177556	-2.20288	0.0276033	0.851661	unc-79 homolog NALCN channel complex subunit [Source:HGNC Symbol;Acc:HGNC:19966]
ENSG00000198840	MT-ND3	48668.9	-0.377725	0.171521	-2.2022	0.0276509	0.851661	mitochondrially encoded NADH:ubiquinone oxidoreductase core subunit 3 [Source:HGNC Symbol;Acc:HGNC:7458]
ENSG00000143553	SNAPIN	510.975	-0.37177	0.168866	-2.20157	0.0276959	0.851661	SNAP associated protein [Source:HGNC Symbol;Acc:HGNC:17145]
ENSG00000204186	ZDBF2	1427.26	0.342932	0.155702	2.20249	0.0276307	0.851661	zinc finger DBF-type containing 2 [Source:HGNC Symbol;Acc:HGNC:29313]
ENSG00000090372	STRN4	1931.26	0.324285	0.147338	2.20096	0.0277391	0.851661	striatin 4 [Source:HGNC Symbol;Acc:HGNC:15721]
ENSG00000074800	ENO1	36320.3	0.231494	0.105164	2.20128	0.0277162	0.851661	enolase 1 [Source:HGNC Symbol;Acc:HGNC:3350]
ENSG00000070761	CFAP20	711.552	-0.318418	0.144783	-2.19928	0.027858	0.854107	cilia and flagella associated protein 20 [Source:HGNC Symbol;Acc:HGNC:29523]
ENSG00000164180	TMEM161B	640.138	0.385312	0.175288	2.19817	0.0279373	0.85466	transmembrane protein 161B [Source:HGNC Symbol;Acc:HGNC:28483]
ENSG00000162595	DIRAS3	722.833	0.31998	0.145553	2.19838	0.0279223	0.85466	DIRAS family GTPase 3 [Source:HGNC Symbol;Acc:HGNC:687]
ENSG00000124733	MEA1	1511.39	0.284806	0.129544	2.19853	0.0279113	0.85466	male-enhanced antigen 1 [Source:HGNC Symbol;Acc:HGNC:6986]
ENSG00000286001		29.0571	2.03606	0.926859	2.19673	0.0280395	0.854969	novel protein
ENSG00000138182	KIF20B	120.556	0.676767	0.308213	2.19577	0.0281082	0.854969	kinesin family member 20B [Source:HGNC Symbol;Acc:HGNC:7212]
ENSG00000265666	RARA-AS1	63.5498	0.655013	0.298293	2.19587	0.0281011	0.854969	RARA antisense RNA 1 [Source:HGNC Symbol;Acc:HGNC:49577]
ENSG00000136866	ZFP37	240.829	0.436983	0.198914	2.19684	0.0280316	0.854969	ZFP37 zinc finger protein [Source:HGNC Symbol;Acc:HGNC:12863]
ENSG00000137700	SLC37A4	1659.72	0.378333	0.172272	2.19614	0.0280821	0.854969	solute carrier family 37 member 4 [Source:HGNC Symbol;Acc:HGNC:4061]
ENSG00000058091	CDK14	1524.65	-0.288746	0.131503	-2.19574	0.0281108	0.854969	cyclin dependent kinase 14 [Source:HGNC Symbol;Acc:HGNC:8883]
ENSG00000125779	PANK2	998.871	-0.264054	0.12019	-2.19696	0.0280232	0.854969	pantothenate kinase 2 [Source:HGNC Symbol;Acc:HGNC:15894]
ENSG00000138386	NAB1	1900.57	-0.239482	0.108973	-2.19763	0.0279756	0.854969	NGFI-A binding protein 1 [Source:HGNC Symbol;Acc:HGNC:7626]
ENSG00000009307	CSDE1	31153.5	-0.255322	0.116309	-2.19521	0.0281482	0.855484	cold shock domain containing E1 [Source:HGNC Symbol;Acc:HGNC:29905]
ENSG00000011426	ANLN	161.749	0.585021	0.266584	2.19451	0.0281986	0.855774	anillin actin binding protein [Source:HGNC Symbol;Acc:HGNC:14082]
ENSG00000105829	BET1	671.721	0.349473	0.159243	2.19459	0.0281929	0.855774	Bet1 golgi vesicular membrane trafficking protein [Source:HGNC Symbol;Acc:HGNC:14562]
ENSG00000172789	HOXC5	3.47051	3.56771	1.64735	2.16572	0.0303323	0.855947	homeobox C5 [Source:HGNC Symbol;Acc:HGNC:5127]
ENSG00000230613	HM13-AS1	2.62116	2.89841	1.32654	2.18494	0.0288929	0.855947	HM13 antisense RNA 1 [Source:HGNC Symbol;Acc:HGNC:41940]
ENSG00000261247	GOLGA8T	34.5542	-2.82794	1.29143	-2.18978	0.0285399	0.855947	golgin A8 family member T [Source:HGNC Symbol;Acc:HGNC:44410]
ENSG00000237422		6.25444	-2.44347	1.12788	-2.16643	0.0302787	0.855947	novel transcript
ENSG00000254258		3.43715	-2.36725	1.08408	-2.18365	0.028988	0.855947	novel transcript
ENSG00000290983		6.6681	2.22034	1.01289	2.19209	0.0283732	0.855947	novel transcript
ENSG00000070729	CNGB1	9.4286	2.20303	1.01394	2.17274	0.0297999	0.855947	cyclic nucleotide gated channel subunit beta 1 [Source:HGNC Symbol;Acc:HGNC:2151]
ENSG00000285976		3217.7	1.9291	0.884435	2.18116	0.0291714	0.855947	novel protein
ENSG00000273275		10.8115	-1.36339	0.62741	-2.17304	0.0297772	0.855947	novel transcript
ENSG00000224016		16.1376	-1.268	0.585234	-2.16666	0.0302608	0.855947	pseudogene similar to part of ARP3 actin-related protein 3 homolog B (yeast) ACTR3B
ENSG00000169896	ITGAM	22.4789	-0.995056	0.458763	-2.169	0.0300827	0.855947	integrin subunit alpha M [Source:HGNC Symbol;Acc:HGNC:6149]
ENSG00000101972	STAG2	6446.69	0.848337	0.390433	2.17281	0.0297945	0.855947	stromal antigen 2 [Source:HGNC Symbol;Acc:HGNC:11355]
ENSG00000228509		46.9517	-0.80961	0.370868	-2.18301	0.0290348	0.855947	novel transcript antisense to NAB1
ENSG00000259030	FPGT-TNNI3K	104.965	-0.708002	0.326914	-2.16572	0.0303329	0.855947	FPGT-TNNI3K readthrough [Source:HGNC Symbol;Acc:HGNC:42952]
ENSG00000183715	OPCML	85.0795	0.647825	0.295377	2.19322	0.0282918	0.855947	opioid binding protein/cell adhesion molecule like [Source:HGNC Symbol;Acc:HGNC:8143]
ENSG00000272841	MAP3K4-AS1	238.779	0.618047	0.284081	2.1756	0.0295849	0.855947	MAP3K4 antisense RNA 1 [Source:HGNC Symbol;Acc:HGNC:55048]
ENSG00000168491	CCDC110	184.165	0.565375	0.258103	2.1905	0.0284879	0.855947	coiled-coil domain containing 110 [Source:HGNC Symbol;Acc:HGNC:28504]
ENSG00000090776	EFNB1	578.466	0.548299	0.25003	2.19294	0.0283119	0.855947	ephrin B1 [Source:HGNC Symbol;Acc:HGNC:3226]
ENSG00000179348	GATA2	93.7944	0.534672	0.244596	2.18594	0.02882	0.855947	GATA binding protein 2 [Source:HGNC Symbol;Acc:HGNC:4171]
ENSG00000224790	HLCS-AS1	151.893	-0.532058	0.245062	-2.17111	0.0299228	0.855947	HLCS antisense RNA 1 [Source:HGNC Symbol;Acc:HGNC:55850]
ENSG00000142409	ZNF787	656.513	0.530916	0.243513	2.18024	0.0292397	0.855947	zinc finger protein 787 [Source:HGNC Symbol;Acc:HGNC:26998]
ENSG00000185728	YTHDF3	3728.31	0.503082	0.231297	2.17505	0.0296267	0.855947	YTH N6-methyladenosine RNA binding protein 3 [Source:HGNC Symbol;Acc:HGNC:26465]
ENSG00000198160	MIER1	1755.89	0.49606	0.226876	2.18648	0.0287806	0.855947	MIER1 transcriptional regulator [Source:HGNC Symbol;Acc:HGNC:29657]
ENSG00000261221	ZNF865	652.738	0.494975	0.227342	2.17723	0.0294633	0.855947	zinc finger protein 865 [Source:HGNC Symbol;Acc:HGNC:38705]
ENSG00000141858	SAMD1	1005.37	0.491321	0.225623	2.17762	0.0294343	0.855947	sterile alpha motif domain containing 1 [Source:HGNC Symbol;Acc:HGNC:17958]
ENSG00000138073	PREB	1655.76	0.483564	0.221389	2.18422	0.0289458	0.855947	prolactin regulatory element binding [Source:HGNC Symbol;Acc:HGNC:9356]
ENSG00000291035	RRP7BP	162.628	0.473333	0.21802	2.17105	0.0299273	0.855947	ribosomal RNA processing 7 homolog B pseudogene [Source:HGNC Symbol;Acc:HGNC:30454]
ENSG00000110074	FOXRED1	452.666	0.471639	0.215796	2.18558	0.0288465	0.855947	FAD dependent oxidoreductase domain containing 1 [Source:HGNC Symbol;Acc:HGNC:26927]
ENSG00000284976		98.2697	0.464435	0.212276	2.18788	0.0286783	0.855947	novel RING finger protein
ENSG00000087111	PIGS	1786.14	0.462228	0.212408	2.17613	0.0295455	0.855947	phosphatidylinositol glycan anchor biosynthesis class S [Source:HGNC Symbol;Acc:HGNC:14937]
ENSG00000060688	SNRNP40	700.734	-0.462106	0.211136	-2.18867	0.0286212	0.855947	small nuclear ribonucleoprotein U5 subunit 40 [Source:HGNC Symbol;Acc:HGNC:30857]
ENSG00000169446	MMGT1	2032.84	0.456381	0.209871	2.17458	0.0296617	0.855947	membrane magnesium transporter 1 [Source:HGNC Symbol;Acc:HGNC:28100]
ENSG00000141384	TAF4B	104.079	-0.455972	0.20958	-2.17565	0.0295817	0.855947	TATA-box binding protein associated factor 4b [Source:HGNC Symbol;Acc:HGNC:11538]
ENSG00000104805	NUCB1	8181.35	0.448965	0.205696	2.18267	0.0290603	0.855947	nucleobindin 1 [Source:HGNC Symbol;Acc:HGNC:8043]
ENSG00000265479	DTX2P1-UPK3BP1-PMS2P11	210.966	-0.440483	0.201074	-2.19066	0.0284767	0.855947	DTX2P1-UPK3BP1-PMS2P11 readthrough transcribed pseudogene [Source:HGNC Symbol;Acc:HGNC:42360]
ENSG00000155256	ZFYVE27	1733.01	0.439457	0.201046	2.18585	0.0288264	0.855947	zinc finger FYVE-type containing 27 [Source:HGNC Symbol;Acc:HGNC:26559]
ENSG00000094914	AAAS	944.621	0.437796	0.202171	2.16547	0.0303519	0.855947	aladin WD repeat nucleoporin [Source:HGNC Symbol;Acc:HGNC:13666]
ENSG00000041988	THAP3	280.204	0.435734	0.20083	2.16966	0.0300324	0.855947	THAP domain containing 3 [Source:HGNC Symbol;Acc:HGNC:20855]
ENSG00000175893	ZDHHC21	1164.97	0.433226	0.199355	2.17314	0.02977	0.855947	zinc finger DHHC-type palmitoyltransferase 21 [Source:HGNC Symbol;Acc:HGNC:20750]
ENSG00000163703	CRELD1	1283.63	0.430228	0.197128	2.18248	0.029074	0.855947	cysteine rich with EGF like domains 1 [Source:HGNC Symbol;Acc:HGNC:14630]
ENSG00000161800	RACGAP1	278.256	-0.426087	0.195843	-2.17566	0.0295807	0.855947	Rac GTPase activating protein 1 [Source:HGNC Symbol;Acc:HGNC:9804]
ENSG00000148180	GSN	11748.5	0.419594	0.192061	2.18469	0.0289117	0.855947	gelsolin [Source:HGNC Symbol;Acc:HGNC:4620]
ENSG00000142789	CELA3A	4790.9	0.410239	0.187871	2.18362	0.0289903	0.855947	chymotrypsin like elastase 3A [Source:HGNC Symbol;Acc:HGNC:15944]
ENSG00000106236	NPTX2	8056.92	0.409008	0.188688	2.16764	0.0301864	0.855947	neuronal pentraxin 2 [Source:HGNC Symbol;Acc:HGNC:7953]
ENSG00000170571	EMB	1843.16	0.407738	0.187228	2.17777	0.0294234	0.855947	embigin [Source:HGNC Symbol;Acc:HGNC:30465]
ENSG00000149636	DSN1	170.837	-0.407023	0.187442	-2.17146	0.0298963	0.855947	DSN1 component of MIS12 kinetochore complex [Source:HGNC Symbol;Acc:HGNC:16165]
ENSG00000179115	FARSA	1204.47	0.396098	0.181967	2.17676	0.0294988	0.855947	phenylalanyl-tRNA synthetase subunit alpha [Source:HGNC Symbol;Acc:HGNC:3592]
ENSG00000124766	SOX4	7196.14	0.395678	0.18186	2.17573	0.0295751	0.855947	SRY-box transcription factor 4 [Source:HGNC Symbol;Acc:HGNC:11200]
ENSG00000116857	TMEM9	1881.93	0.394271	0.180724	2.18162	0.0291373	0.855947	transmembrane protein 9 [Source:HGNC Symbol;Acc:HGNC:18823]
ENSG00000184613	NELL2	465.531	-0.394164	0.180785	-2.18029	0.0292361	0.855947	neural EGFL like 2 [Source:HGNC Symbol;Acc:HGNC:7751]
ENSG00000181638	ZFP41	314.174	0.390496	0.180185	2.1672	0.0302198	0.855947	ZFP41 zinc finger protein [Source:HGNC Symbol;Acc:HGNC:26786]
ENSG00000137207	YIPF3	3658.96	0.388917	0.179392	2.16797	0.0301608	0.855947	Yip1 domain family member 3 [Source:HGNC Symbol;Acc:HGNC:21023]
ENSG00000117305	HMGCL	925.11	0.386595	0.176914	2.18521	0.0288736	0.855947	3-hydroxy-3-methylglutaryl-CoA lyase [Source:HGNC Symbol;Acc:HGNC:5005]
ENSG00000057294	PKP2	802.677	-0.379933	0.175419	-2.16586	0.0303219	0.855947	plakophilin 2 [Source:HGNC Symbol;Acc:HGNC:9024]
ENSG00000166130	IKBIP	786.843	0.378521	0.17462	2.16769	0.0301822	0.855947	IKBKB interacting protein [Source:HGNC Symbol;Acc:HGNC:26430]
ENSG00000116698	SMG7	4273.18	-0.377151	0.172503	-2.18635	0.0287901	0.855947	SMG7 nonsense mediated mRNA decay factor [Source:HGNC Symbol;Acc:HGNC:16792]
ENSG00000273066		185.28	0.366438	0.169095	2.16705	0.0302309	0.855947	novel transcript
ENSG00000165283	STOML2	1657.09	0.358758	0.165067	2.17341	0.0297491	0.855947	stomatin like 2 [Source:HGNC Symbol;Acc:HGNC:14559]
ENSG00000103154	NECAB2	263.21	0.355079	0.162317	2.18757	0.0287012	0.855947	N-terminal EF-hand calcium binding protein 2 [Source:HGNC Symbol;Acc:HGNC:23746]
ENSG00000101457	DNTTIP1	560.936	0.352754	0.16119	2.18843	0.0286383	0.855947	deoxynucleotidyltransferase terminal interacting protein 1 [Source:HGNC Symbol;Acc:HGNC:16160]
ENSG00000254772	EEF1G	35025.1	0.348786	0.160913	2.16755	0.0301932	0.855947	eukaryotic translation elongation factor 1 gamma [Source:HGNC Symbol;Acc:HGNC:3213]
ENSG00000188976	NOC2L	1887.25	0.348723	0.160347	2.17481	0.0296444	0.855947	NOC2 like nucleolar associated transcriptional repressor [Source:HGNC Symbol;Acc:HGNC:24517]
ENSG00000142875	PRKACB	3616.06	0.345688	0.159567	2.16642	0.0302794	0.855947	protein kinase cAMP-activated catalytic subunit beta [Source:HGNC Symbol;Acc:HGNC:9381]
ENSG00000179163	FUCA1	2080.65	-0.340312	0.155412	-2.18975	0.0285427	0.855947	alpha-L-fucosidase 1 [Source:HGNC Symbol;Acc:HGNC:4006]
ENSG00000137760	ALKBH8	311.461	0.338972	0.154821	2.18945	0.0285642	0.855947	alkB homolog 8 tRNA methyltransferase [Source:HGNC Symbol;Acc:HGNC:25189]
ENSG00000074695	LMAN1	9328.15	0.333982	0.153057	2.18208	0.0291038	0.855947	lectin mannose binding 1 [Source:HGNC Symbol;Acc:HGNC:6631]
ENSG00000154217	PITPNC1	3135.76	-0.333917	0.153602	-2.17391	0.0297119	0.855947	phosphatidylinositol transfer protein cytoplasmic 1 [Source:HGNC Symbol;Acc:HGNC:21045]
ENSG00000106635	BCL7B	1731.19	0.32995	0.15131	2.18061	0.029212	0.855947	BAF chromatin remodeling complex subunit BCL7B [Source:HGNC Symbol;Acc:HGNC:1005]
ENSG00000169981	ZNF35	337.003	-0.327868	0.150398	-2.18001	0.0292567	0.855947	zinc finger protein 35 [Source:HGNC Symbol;Acc:HGNC:13099]
ENSG00000107959	PITRM1	4241.1	-0.323725	0.147683	-2.19203	0.0283776	0.855947	pitrilysin metallopeptidase 1 [Source:HGNC Symbol;Acc:HGNC:17663]
ENSG00000164251	F2RL1	1481.54	-0.323318	0.148107	-2.18301	0.0290352	0.855947	F2R like trypsin receptor 1 [Source:HGNC Symbol;Acc:HGNC:3538]
ENSG00000179933	C14orf119	1446.93	-0.322519	0.148731	-2.16847	0.0301226	0.855947	chromosome 14 open reading frame 119 [Source:HGNC Symbol;Acc:HGNC:20270]
ENSG00000073417	PDE8A	2241.79	-0.317557	0.145512	-2.18234	0.0290847	0.855947	phosphodiesterase 8A [Source:HGNC Symbol;Acc:HGNC:8793]
ENSG00000180626	ZNF594	487.948	-0.316235	0.144222	-2.1927	0.0283287	0.855947	zinc finger protein 594 [Source:HGNC Symbol;Acc:HGNC:29392]
ENSG00000170006	TMEM154	402.739	-0.315905	0.144862	-2.18073	0.0292037	0.855947	transmembrane protein 154 [Source:HGNC Symbol;Acc:HGNC:26489]
ENSG00000149600	COMMD7	778.742	-0.313737	0.143757	-2.18241	0.0290796	0.855947	COMM domain containing 7 [Source:HGNC Symbol;Acc:HGNC:16223]
ENSG00000079689	SCGN	9064.8	-0.313653	0.143692	-2.18282	0.0290492	0.855947	secretagogin EF-hand calcium binding protein [Source:HGNC Symbol;Acc:HGNC:16941]
ENSG00000104133	SPG11	3056.13	0.312394	0.143852	2.17163	0.0298834	0.855947	SPG11 vesicle trafficking associated spatacsin [Source:HGNC Symbol;Acc:HGNC:11226]
ENSG00000266338	NBPF15	1168.24	-0.312042	0.143584	-2.17324	0.0297625	0.855947	NBPF member 15 [Source:HGNC Symbol;Acc:HGNC:28791]
ENSG00000153406	NMRAL1	494.96	0.311845	0.143873	2.16751	0.0301959	0.855947	NmrA like redox sensor 1 [Source:HGNC Symbol;Acc:HGNC:24987]
ENSG00000084070	SMAP2	1244.55	-0.303189	0.13939	-2.17512	0.0296211	0.855947	small ArfGAP2 [Source:HGNC Symbol;Acc:HGNC:25082]
ENSG00000134419	RPS15A	11646.9	-0.297354	0.137305	-2.16565	0.0303379	0.855947	ribosomal protein S15a [Source:HGNC Symbol;Acc:HGNC:10389]
ENSG00000185753	CXorf38	614.317	-0.292669	0.134738	-2.17214	0.0298448	0.855947	chromosome X open reading frame 38 [Source:HGNC Symbol;Acc:HGNC:28589]
ENSG00000105778	AVL9	2369.47	-0.292533	0.134608	-2.17322	0.0297637	0.855947	AVL9 cell migration associated [Source:HGNC Symbol;Acc:HGNC:28994]
ENSG00000164466	SFXN1	1727.01	-0.290183	0.133757	-2.16948	0.030046	0.855947	sideroflexin 1 [Source:HGNC Symbol;Acc:HGNC:16085]
ENSG00000129315	CCNT1	1788.27	-0.287758	0.13124	-2.19261	0.0283357	0.855947	cyclin T1 [Source:HGNC Symbol;Acc:HGNC:1599]
ENSG00000272886	DCP1A	1527.76	-0.28562	0.131882	-2.16572	0.0303328	0.855947	decapping mRNA 1A [Source:HGNC Symbol;Acc:HGNC:18714]
ENSG00000198546	ZNF511	464.472	0.284238	0.131001	2.16973	0.0300269	0.855947	zinc finger protein 511 [Source:HGNC Symbol;Acc:HGNC:28445]
ENSG00000213722	DDAH2	732.222	0.281682	0.128685	2.18894	0.0286014	0.855947	dimethylarginine dimethylaminohydrolase 2 [Source:HGNC Symbol;Acc:HGNC:2716]
ENSG00000172534	HCFC1	2947.74	0.280823	0.129174	2.17399	0.0297062	0.855947	host cell factor C1 [Source:HGNC Symbol;Acc:HGNC:4839]
ENSG00000120800	UTP20	934.9	-0.276969	0.127033	-2.18029	0.0292357	0.855947	UTP20 small subunit processome component [Source:HGNC Symbol;Acc:HGNC:17897]
ENSG00000275052	PPP4R3B	4449.98	0.266733	0.122101	2.18452	0.028924	0.855947	protein phosphatase 4 regulatory subunit 3B [Source:HGNC Symbol;Acc:HGNC:29267]
ENSG00000068354	TBC1D25	665.613	0.264084	0.120749	2.18706	0.0287384	0.855947	TBC1 domain family member 25 [Source:HGNC Symbol;Acc:HGNC:8092]
ENSG00000243646	IL10RB	1019.52	-0.263084	0.120059	-2.19128	0.0284315	0.855947	interleukin 10 receptor subunit beta [Source:HGNC Symbol;Acc:HGNC:5965]
ENSG00000106682	EIF4H	11204.1	0.262235	0.120869	2.16958	0.030039	0.855947	eukaryotic translation initiation factor 4H [Source:HGNC Symbol;Acc:HGNC:12741]
ENSG00000122068	FYTTD1	3254.74	-0.261857	0.119614	-2.18918	0.0285837	0.855947	forty-two-three domain containing 1 [Source:HGNC Symbol;Acc:HGNC:25407]
ENSG00000136950	ARPC5L	979.882	-0.2538	0.116774	-2.17343	0.0297476	0.855947	actin related protein 2/3 complex subunit 5 like [Source:HGNC Symbol;Acc:HGNC:23366]
ENSG00000072422	RHOBTB1	713.503	-0.247913	0.114242	-2.17006	0.0300023	0.855947	Rho related BTB domain containing 1 [Source:HGNC Symbol;Acc:HGNC:18738]
ENSG00000167258	CDK12	2356.42	-0.244485	0.11193	-2.18427	0.0289425	0.855947	cyclin dependent kinase 12 [Source:HGNC Symbol;Acc:HGNC:24224]
ENSG00000139211	AMIGO2	517.979	-0.240228	0.10987	-2.18647	0.0287814	0.855947	adhesion molecule with Ig like domain 2 [Source:HGNC Symbol;Acc:HGNC:24073]
ENSG00000118058	KMT2A	5043.17	-0.237207	0.109305	-2.17015	0.0299956	0.855947	lysine methyltransferase 2A [Source:HGNC Symbol;Acc:HGNC:7132]
ENSG00000084090	STARD7	3430.88	-0.22775	0.104038	-2.18911	0.0285891	0.855947	StAR related lipid transfer domain containing 7 [Source:HGNC Symbol;Acc:HGNC:18063]
ENSG00000167193	CRK	2364.51	-0.226144	0.103447	-2.18609	0.0288092	0.855947	CRK proto-oncogene adaptor protein [Source:HGNC Symbol;Acc:HGNC:2362]
ENSG00000131966	ACTR10	2393.06	-0.212947	0.0980685	-2.17141	0.0299004	0.855947	actin related protein 10 [Source:HGNC Symbol;Acc:HGNC:17372]
ENSG00000156711	MAPK13	2735.75	0.210601	0.0967863	2.17594	0.02956	0.855947	mitogen-activated protein kinase 13 [Source:HGNC Symbol;Acc:HGNC:6875]
ENSG00000143702	CEP170	2280.87	0.402279	0.185834	2.16472	0.0304091	0.856985	centrosomal protein 170 [Source:HGNC Symbol;Acc:HGNC:28920]
ENSG00000108641	B9D1	647.713	0.240238	0.111006	2.1642	0.0304493	0.857538	B9 domain containing 1 [Source:HGNC Symbol;Acc:HGNC:24123]
ENSG00000198826	ARHGAP11A	204.563	0.451373	0.208624	2.16357	0.0304974	0.858316	Rho GTPase activating protein 11A [Source:HGNC Symbol;Acc:HGNC:15783]
ENSG00000291051		5.07564	-1.78187	0.824223	-2.16188	0.0306271	0.858533	novel transcript
ENSG00000178691	SUZ12	1652	0.396505	0.183373	2.16229	0.0305958	0.858533	SUZ12 polycomb repressive complex 2 subunit [Source:HGNC Symbol;Acc:HGNC:17101]
ENSG00000163344	PMVK	1017.37	0.379082	0.175364	2.16169	0.0306418	0.858533	phosphomevalonate kinase [Source:HGNC Symbol;Acc:HGNC:9141]
ENSG00000035687	ADSS2	1607.02	0.375588	0.17368	2.16253	0.0305777	0.858533	adenylosuccinate synthase 2 [Source:HGNC Symbol;Acc:HGNC:292]
ENSG00000121766	ZCCHC17	684.229	-0.36645	0.169545	-2.16137	0.0306665	0.858533	zinc finger CCHC-type containing 17 [Source:HGNC Symbol;Acc:HGNC:30246]
ENSG00000064419	TNPO3	1678.19	-0.31785	0.147062	-2.16134	0.0306692	0.858533	transportin 3 [Source:HGNC Symbol;Acc:HGNC:17103]
ENSG00000168495	POLR3D	811.185	0.308696	0.142759	2.16236	0.0305907	0.858533	RNA polymerase III subunit D [Source:HGNC Symbol;Acc:HGNC:1080]
ENSG00000185164	NOMO2	8177.22	-0.27958	0.129352	-2.16139	0.0306654	0.858533	NODAL modulator 2 [Source:HGNC Symbol;Acc:HGNC:22652]
ENSG00000225697	SLC26A6	289.728	0.439469	0.20337	2.16094	0.0307001	0.858824	solute carrier family 26 member 6 [Source:HGNC Symbol;Acc:HGNC:14472]
ENSG00000123395	ATG101	1258.73	0.443592	0.205435	2.15928	0.0308284	0.861836	autophagy related 101 [Source:HGNC Symbol;Acc:HGNC:25679]
ENSG00000122882	ECD	1193.91	-0.309029	0.143155	-2.1587	0.0308737	0.862527	ecdysoneless cell cycle regulator [Source:HGNC Symbol;Acc:HGNC:17029]
ENSG00000164626	KCNK5	620.948	0.526037	0.243874	2.157	0.0310054	0.865629	potassium two pore domain channel subfamily K member 5 [Source:HGNC Symbol;Acc:HGNC:6280]
ENSG00000119682	AREL1	2126.96	-0.319682	0.148248	-2.1564	0.0310523	0.866358	apoptosis resistant E3 ubiquitin protein ligase 1 [Source:HGNC Symbol;Acc:HGNC:20363]
ENSG00000121964	GTDC1	347.232	-0.317456	0.147237	-2.15609	0.0310767	0.866463	glycosyltransferase like domain containing 1 [Source:HGNC Symbol;Acc:HGNC:20887]
ENSG00000288841		33.6921	-4.53667	2.11326	-2.14677	0.0318118	0.866521	novel protein
ENSG00000291217	LINC01347	15.3858	-1.19673	0.557171	-2.14787	0.031724	0.866521	long intergenic non-protein coding RNA 1347 [Source:NCBI gene (formerly Entrezgene);Acc:731275]
ENSG00000159618	ADGRG5	275.813	0.841711	0.391706	2.14883	0.0316477	0.866521	adhesion G protein-coupled receptor G5 [Source:HGNC Symbol;Acc:HGNC:19010]
ENSG00000146399	TAAR1	59.1731	0.713309	0.331604	2.15109	0.0314693	0.866521	trace amine associated receptor 1 [Source:HGNC Symbol;Acc:HGNC:17734]
ENSG00000269502	DMRTC1	119.732	0.690016	0.321269	2.14779	0.0317308	0.866521	DMRT like family C1 [Source:HGNC Symbol;Acc:HGNC:13910]
ENSG00000117983	MUC5B	808.728	-0.602344	0.280362	-2.14845	0.0316782	0.866521	mucin 5B oligomeric mucus/gel-forming [Source:HGNC Symbol;Acc:HGNC:7516]
ENSG00000148908	RGS10	64.2564	-0.550242	0.255635	-2.15245	0.0313618	0.866521	regulator of G protein signaling 10 [Source:HGNC Symbol;Acc:HGNC:9992]
ENSG00000172346	CSDC2	103.244	-0.518472	0.241321	-2.14847	0.0316761	0.866521	cold shock domain containing C2 [Source:HGNC Symbol;Acc:HGNC:30359]
ENSG00000090382	LYZ	3265.11	0.497809	0.231748	2.14806	0.031709	0.866521	lysozyme [Source:HGNC Symbol;Acc:HGNC:6740]
ENSG00000113368	LMNB1	181.128	-0.457606	0.212994	-2.14845	0.0316784	0.866521	lamin B1 [Source:HGNC Symbol;Acc:HGNC:6637]
ENSG00000141378	PTRH2	596.899	-0.457456	0.212444	-2.1533	0.031295	0.866521	peptidyl-tRNA hydrolase 2 [Source:HGNC Symbol;Acc:HGNC:24265]
ENSG00000169991	IFFO2	1314.54	0.436534	0.203211	2.14819	0.031699	0.866521	intermediate filament family orphan 2 [Source:HGNC Symbol;Acc:HGNC:27006]
ENSG00000268362		323.37	-0.425283	0.197392	-2.15451	0.0311999	0.866521	novel transcript
ENSG00000197102	DYNC1H1	30067.8	0.422038	0.196606	2.14661	0.0318242	0.866521	dynein cytoplasmic 1 heavy chain 1 [Source:HGNC Symbol;Acc:HGNC:2961]
ENSG00000100075	SLC25A1	1628.5	0.413032	0.191647	2.15517	0.0311483	0.866521	solute carrier family 25 member 1 [Source:HGNC Symbol;Acc:HGNC:10979]
ENSG00000135535	CD164	14851.2	0.399809	0.185613	2.15399	0.0312411	0.866521	CD164 molecule [Source:HGNC Symbol;Acc:HGNC:1632]
ENSG00000185133	INPP5J	180.19	0.392736	0.182253	2.15489	0.0311702	0.866521	inositol polyphosphate-5-phosphatase J [Source:HGNC Symbol;Acc:HGNC:8956]
ENSG00000280798	LINC00294	293.526	-0.391842	0.182133	-2.15141	0.0314442	0.866521	long intergenic non-protein coding RNA 294 [Source:HGNC Symbol;Acc:HGNC:27456]
ENSG00000188783	PRELP	172.091	-0.387676	0.180058	-2.15306	0.0313138	0.866521	proline and arginine rich end leucine rich repeat protein [Source:HGNC Symbol;Acc:HGNC:9357]
ENSG00000197568	HHLA3	159.183	-0.382379	0.177814	-2.15044	0.03152	0.866521	HERV-H LTR-associating 3 [Source:HGNC Symbol;Acc:HGNC:4906]
ENSG00000118496	FBXO30	1092.67	0.381483	0.177636	2.14755	0.0317495	0.866521	F-box protein 30 [Source:HGNC Symbol;Acc:HGNC:15600]
ENSG00000082805	ERC1	2612.18	-0.372725	0.173563	-2.1475	0.0317536	0.866521	ELKS/RAB6-interacting/CAST family member 1 [Source:HGNC Symbol;Acc:HGNC:17072]
ENSG00000166557	TMED3	4173.37	0.370932	0.17209	2.15545	0.0311266	0.866521	transmembrane p24 trafficking protein 3 [Source:HGNC Symbol;Acc:HGNC:28889]
ENSG00000188488	SERPINA5	4168.15	0.366989	0.170797	2.14869	0.0316592	0.866521	serpin family A member 5 [Source:HGNC Symbol;Acc:HGNC:8723]
ENSG00000137106	GRHPR	1086.12	0.361306	0.167801	2.15319	0.0313038	0.866521	glyoxylate and hydroxypyruvate reductase [Source:HGNC Symbol;Acc:HGNC:4570]
ENSG00000104419	NDRG1	8375.94	0.348888	0.162437	2.14784	0.0317267	0.866521	N-myc downstream regulated 1 [Source:HGNC Symbol;Acc:HGNC:7679]
ENSG00000198064	NPIPB13	1608.34	-0.346719	0.161124	-2.15188	0.0314069	0.866521	nuclear pore complex interacting protein family member B13 [Source:HGNC Symbol;Acc:HGNC:41989]
ENSG00000265681	RPL17	18732.6	-0.328602	0.152482	-2.15502	0.03116	0.866521	ribosomal protein L17 [Source:HGNC Symbol;Acc:HGNC:10307]
ENSG00000077514	POLD3	540.531	-0.324492	0.150923	-2.15005	0.0315511	0.866521	DNA polymerase delta 3 accessory subunit [Source:HGNC Symbol;Acc:HGNC:20932]
ENSG00000166165	CKB	1474.66	0.317199	0.147743	2.14697	0.0317954	0.866521	creatine kinase B [Source:HGNC Symbol;Acc:HGNC:1991]
ENSG00000116984	MTR	1795.3	-0.310001	0.14408	-2.15159	0.0314297	0.866521	5-methyltetrahydrofolate-homocysteine methyltransferase [Source:HGNC Symbol;Acc:HGNC:7468]
ENSG00000169902	TPST1	1245.86	-0.305217	0.141784	-2.15269	0.0313431	0.866521	tyrosylprotein sulfotransferase 1 [Source:HGNC Symbol;Acc:HGNC:12020]
ENSG00000064651	SLC12A2	2786.64	0.280296	0.13053	2.14737	0.0317641	0.866521	solute carrier family 12 member 2 [Source:HGNC Symbol;Acc:HGNC:10911]
ENSG00000145476	CYP4V2	1962.26	-0.230062	0.107049	-2.14913	0.0316242	0.866521	cytochrome P450 family 4 subfamily V member 2 [Source:HGNC Symbol;Acc:HGNC:23198]
ENSG00000160785	SLC25A44	1326.21	-0.227976	0.106201	-2.14665	0.0318215	0.866521	solute carrier family 25 member 44 [Source:HGNC Symbol;Acc:HGNC:29036]
ENSG00000168066	SF1	5535.45	-0.187442	0.0870459	-2.15337	0.0312894	0.866521	splicing factor 1 [Source:HGNC Symbol;Acc:HGNC:12950]
ENSG00000258964		11.5499	6.02938	2.80918	2.14631	0.0318483	0.866615	novel transcript
ENSG00000186501	TMEM222	878.235	0.434104	0.202289	2.14596	0.0318763	0.866813	transmembrane protein 222 [Source:HGNC Symbol;Acc:HGNC:25363]
ENSG00000108061	SHOC2	3027.06	0.406701	0.189577	2.14531	0.0319279	0.866961	SHOC2 leucine rich repeat scaffold protein [Source:HGNC Symbol;Acc:HGNC:15454]
ENSG00000144746	ARL6IP5	4021.64	0.349934	0.163103	2.14548	0.0319147	0.866961	ADP ribosylation factor like GTPase 6 interacting protein 5 [Source:HGNC Symbol;Acc:HGNC:16937]
ENSG00000229833	PET100	791.623	0.336348	0.156816	2.14486	0.0319639	0.866961	PET100 cytochrome c oxidase chaperone [Source:HGNC Symbol;Acc:HGNC:40038]
ENSG00000173702	MUC13	12942.6	-0.221121	0.103094	-2.14485	0.0319647	0.866961	mucin 13 cell surface associated [Source:HGNC Symbol;Acc:HGNC:7511]
ENSG00000157653	C9orf43	60.4818	-0.702009	0.327509	-2.14348	0.0320747	0.867135	chromosome 9 open reading frame 43 [Source:HGNC Symbol;Acc:HGNC:23570]
ENSG00000138468	SENP7	953.962	0.480247	0.223992	2.14403	0.0320301	0.867135	SUMO specific peptidase 7 [Source:HGNC Symbol;Acc:HGNC:30402]
ENSG00000110844	PRPF40B	727.168	0.346197	0.16149	2.14377	0.0320511	0.867135	pre-mRNA processing factor 40 homolog B [Source:HGNC Symbol;Acc:HGNC:25031]
ENSG00000080503	SMARCA2	6789.39	-0.308288	0.143779	-2.14419	0.0320178	0.867135	SWI/SNF related matrix associated actin dependent regulator of chromatin subfamily a member 2 [Source:HGNC Symbol;Acc:HGNC:11098]
ENSG00000001167	NFYA	1639.38	-0.286788	0.133789	-2.14359	0.0320659	0.867135	nuclear transcription factor Y subunit alpha [Source:HGNC Symbol;Acc:HGNC:7804]
ENSG00000262304		15.0767	-6.2783	3.02884	-2.07284	0.0381873	0.867697	novel readthrough SHPK-TRPV1 protein
ENSG00000267261		22.6047	-5.81193	2.76323	-2.10331	0.0354386	0.867697	novel protein
ENSG00000258830		138.311	4.23585	2.03207	2.0845	0.0371149	0.867697	novel protein
ENSG00000269058	CALR3	1.68984	-3.50851	1.69262	-2.07283	0.0381882	0.867697	calreticulin 3 [Source:HGNC Symbol;Acc:HGNC:20407]
ENSG00000271880		3.79127	-3.02389	1.44717	-2.08952	0.0366612	0.867697	novel transcript
ENSG00000290018		104.13	-2.85441	1.35142	-2.11216	0.034673	0.867697	novel transcript
ENSG00000264058		8.94818	-2.68357	1.25261	-2.14238	0.0321627	0.867697	novel transcript
ENSG00000245812	LINC02202	3.50271	2.5871	1.22522	2.11153	0.0347266	0.867697	long intergenic non-protein coding RNA 2202 [Source:HGNC Symbol;Acc:HGNC:53068]
ENSG00000178795	GDPD4	7.07415	-2.49522	1.20701	-2.06728	0.0387079	0.867697	glycerophosphodiester phosphodiesterase domain containing 4 [Source:HGNC Symbol;Acc:HGNC:24849]
ENSG00000282304		13.056	-2.43989	1.14496	-2.13098	0.0330907	0.867697	novel transcript
ENSG00000272514	CFAP206	7.57494	2.38326	1.12182	2.12447	0.033631	0.867697	cilia and flagella associated protein 206 [Source:HGNC Symbol;Acc:HGNC:21405]
ENSG00000256008	CABP1-DT	3.52848	-2.29146	1.09853	-2.08593	0.0369848	0.867697	CABP1 divergent transcript [Source:HGNC Symbol;Acc:HGNC:55491]
ENSG00000184937	WT1	7.13732	2.29133	1.1	2.08303	0.0372483	0.867697	WT1 transcription factor [Source:HGNC Symbol;Acc:HGNC:12796]
ENSG00000258274	CRADD-AS1	4.00695	-2.07327	0.994385	-2.08498	0.0370711	0.867697	CRADD antisense RNA 1 [Source:HGNC Symbol;Acc:HGNC:56184]
ENSG00000183666	GUSBP1	36.4369	-1.65864	0.78435	-2.11468	0.0344576	0.867697	GUSB pseudogene 1 [Source:HGNC Symbol;Acc:HGNC:13670]
ENSG00000284461		14.2352	-1.64773	0.772876	-2.13194	0.0330115	0.867697	novel transcript
ENSG00000269888		206.337	1.64209	0.777371	2.11237	0.0346548	0.867697	novel transcript
ENSG00000258317		16.8896	1.60939	0.773089	2.08177	0.0373639	0.867697	novel transcript antisense to ZC3H10 and ESYT1
ENSG00000286599		14.9713	1.58242	0.753438	2.10026	0.0357061	0.867697	novel transcript antisense to EXOC1
ENSG00000267532	MIR497HG	13.6431	1.3221	0.623667	2.11988	0.0340159	0.867697	mir-497-195 cluster host gene [Source:HGNC Symbol;Acc:HGNC:39523]
ENSG00000105697	HAMP	36.1802	1.29936	0.62874	2.06661	0.0387705	0.867697	hepcidin antimicrobial peptide [Source:HGNC Symbol;Acc:HGNC:15598]
ENSG00000289273		21.5638	-1.23287	0.587607	-2.09812	0.0358947	0.867697	novel transcript
ENSG00000267801		19.5432	1.18999	0.57525	2.06865	0.0385789	0.867697	novel transcript antisense to TRIM47
ENSG00000244733		17.455	1.17541	0.566254	2.07577	0.0379156	0.867697	novel transcript
ENSG00000286545		17.4913	1.16182	0.54533	2.1305	0.0331307	0.867697	novel transcript antisense to ZC3H8
ENSG00000150394	CDH8	14.514	-1.12589	0.540367	-2.08356	0.0372003	0.867697	cadherin 8 [Source:HGNC Symbol;Acc:HGNC:1767]
ENSG00000169876	MUC17	34.1794	-1.05735	0.50799	-2.08143	0.0373942	0.867697	mucin 17 cell surface associated [Source:HGNC Symbol;Acc:HGNC:16800]
ENSG00000279833		42.4017	1.04806	0.506613	2.06877	0.0385681	0.867697	novel transcript antisense to CBX7
ENSG00000186818	LILRB4	23.3346	0.932557	0.447379	2.08449	0.0371157	0.867697	leukocyte immunoglobulin like receptor B4 [Source:HGNC Symbol;Acc:HGNC:6608]
ENSG00000163631	ALB	10640.2	0.930502	0.449887	2.0683	0.0386118	0.867697	albumin [Source:HGNC Symbol;Acc:HGNC:399]
ENSG00000255526	NEDD8-MDP1	114.774	-0.866837	0.414645	-2.09055	0.036568	0.867697	NEDD8-MDP1 readthrough [Source:HGNC Symbol;Acc:HGNC:39551]
ENSG00000118307	DNAI7	30.2347	0.826793	0.390692	2.11623	0.0343256	0.867697	dynein axonemal intermediate chain 7 [Source:HGNC Symbol;Acc:HGNC:29599]
ENSG00000273192		49.5902	0.796619	0.377216	2.11184	0.0347003	0.867697	novel transcript antisense to ALG12
ENSG00000196972	SMIM10L2B	49.5113	0.786579	0.374399	2.10091	0.0356489	0.867697	small integral membrane protein 10 like 2B [Source:HGNC Symbol;Acc:HGNC:34500]
ENSG00000241935	HOGA1	50.7254	0.777498	0.366427	2.12183	0.0338517	0.867697	4-hydroxy-2-oxoglutarate aldolase 1 [Source:HGNC Symbol;Acc:HGNC:25155]
ENSG00000239407		31.1883	-0.748038	0.356317	-2.09936	0.0357849	0.867697	novel transcript
ENSG00000134516	DOCK2	48.686	0.742119	0.347095	2.13809	0.0325097	0.867697	dedicator of cytokinesis 2 [Source:HGNC Symbol;Acc:HGNC:2988]
ENSG00000260774		32.4018	-0.735205	0.345076	-2.13056	0.0331255	0.867697	novel transcript
ENSG00000290816		79.2944	-0.711695	0.333739	-2.13249	0.0329666	0.867697	novel transcript
ENSG00000290578		70.1701	-0.698491	0.329974	-2.11681	0.0342762	0.867697	novel transcript
ENSG00000230445	LRRC37A6P	53.2176	-0.698203	0.337748	-2.06723	0.0387124	0.867697	leucine rich repeat containing 37 member A6 pseudogene [Source:HGNC Symbol;Acc:HGNC:33746]
ENSG00000100583	SAMD15	82.9276	-0.68562	0.32575	-2.10474	0.0353138	0.867697	sterile alpha motif domain containing 15 [Source:HGNC Symbol;Acc:HGNC:18631]
ENSG00000100092	SH3BP1	85.7386	0.680242	0.322036	2.11232	0.0346592	0.867697	SH3 domain binding protein 1 [Source:HGNC Symbol;Acc:HGNC:10824]
ENSG00000213903	LTB4R	127.09	0.677548	0.31815	2.12965	0.0332006	0.867697	leukotriene B4 receptor [Source:HGNC Symbol;Acc:HGNC:6713]
ENSG00000096006	CRISP3	610.583	0.674327	0.315349	2.13835	0.0324882	0.867697	cysteine rich secretory protein 3 [Source:HGNC Symbol;Acc:HGNC:16904]
ENSG00000183840	GPR39	130.246	0.645847	0.309419	2.08729	0.0368622	0.867697	G protein-coupled receptor 39 [Source:HGNC Symbol;Acc:HGNC:4496]
ENSG00000084734	GCKR	76.9067	0.629727	0.298541	2.10935	0.0349144	0.867697	glucokinase regulator [Source:HGNC Symbol;Acc:HGNC:4196]
ENSG00000228672	PROB1	67.611	0.621711	0.29617	2.09917	0.0358017	0.867697	proline rich basic protein 1 [Source:HGNC Symbol;Acc:HGNC:41906]
ENSG00000255052	FAM66D	77.1768	-0.617817	0.291051	-2.12271	0.033778	0.867697	family with sequence similarity 66 member D [Source:HGNC Symbol;Acc:HGNC:24159]
ENSG00000185156	MFSD6L	90.2023	0.605671	0.288494	2.09942	0.0357799	0.867697	major facilitator superfamily domain containing 6 like [Source:HGNC Symbol;Acc:HGNC:26656]
ENSG00000188906	LRRK2	217.503	0.599387	0.284085	2.10989	0.0348682	0.867697	leucine rich repeat kinase 2 [Source:HGNC Symbol;Acc:HGNC:18618]
ENSG00000117009	KMO	85.6208	-0.596294	0.287146	-2.07662	0.0378365	0.867697	kynurenine 3-monooxygenase [Source:HGNC Symbol;Acc:HGNC:6381]
ENSG00000064933	PMS1	581.559	0.584373	0.274069	2.13221	0.0329894	0.867697	PMS1 homolog 1 mismatch repair system component [Source:HGNC Symbol;Acc:HGNC:9121]
ENSG00000272447		209.246	0.583906	0.280557	2.08124	0.037412	0.867697	novel transcript
ENSG00000018280	SLC11A1	82.6759	-0.583354	0.278185	-2.097	0.0359937	0.867697	solute carrier family 11 member 1 [Source:HGNC Symbol;Acc:HGNC:10907]
ENSG00000031691	CENPQ	205.756	0.574479	0.276127	2.08049	0.0374805	0.867697	centromere protein Q [Source:HGNC Symbol;Acc:HGNC:21347]
ENSG00000275764		172.835	0.57395	0.269545	2.12933	0.0332268	0.867697	novel transcript
ENSG00000114279	FGF12	424.007	-0.571287	0.268931	-2.12428	0.0336464	0.867697	fibroblast growth factor 12 [Source:HGNC Symbol;Acc:HGNC:3668]
ENSG00000241769	EOLA1-DT	141.63	-0.570826	0.270292	-2.11189	0.0346962	0.867697	EOLA1 divergent transcript [Source:HGNC Symbol;Acc:HGNC:44265]
ENSG00000173894	CBX2	74.7777	0.569325	0.272365	2.0903	0.0365905	0.867697	chromobox 2 [Source:HGNC Symbol;Acc:HGNC:1552]
ENSG00000148346	LCN2	8461.28	0.56304	0.272344	2.06739	0.0386976	0.867697	lipocalin 2 [Source:HGNC Symbol;Acc:HGNC:6526]
ENSG00000161551	ZNF577	215.375	-0.562706	0.267295	-2.10519	0.0352748	0.867697	zinc finger protein 577 [Source:HGNC Symbol;Acc:HGNC:28673]
ENSG00000266256	LINC00683	77.7496	-0.560496	0.263924	-2.12371	0.0336947	0.867697	long intergenic non-protein coding RNA 683 [Source:HGNC Symbol;Acc:HGNC:44467]
ENSG00000184349	EFNA5	843.343	-0.553983	0.267919	-2.06772	0.0386661	0.867697	ephrin A5 [Source:HGNC Symbol;Acc:HGNC:3225]
ENSG00000115604	IL18R1	103.446	0.552278	0.261934	2.10846	0.0349912	0.867697	interleukin 18 receptor 1 [Source:HGNC Symbol;Acc:HGNC:5988]
ENSG00000185615	PDIA2	168.155	0.547604	0.26156	2.09361	0.036295	0.867697	protein disulfide isomerase family A member 2 [Source:HGNC Symbol;Acc:HGNC:14180]
ENSG00000285723	MKKS	142.947	0.544975	0.26184	2.08132	0.0374042	0.867697	MKKS centrosomal shuttling protein [Source:NCBI gene (formerly Entrezgene);Acc:8195]
ENSG00000260528	FAM157C	144.641	0.538539	0.258567	2.08279	0.0372706	0.867697	family with sequence similarity 157 member C [Source:HGNC Symbol;Acc:HGNC:34081]
ENSG00000242852	ZNF709	161.528	0.538286	0.257672	2.08904	0.0367043	0.867697	zinc finger protein 709 [Source:HGNC Symbol;Acc:HGNC:20629]
ENSG00000132470	ITGB4	1112.91	0.525341	0.250875	2.09403	0.0362569	0.867697	integrin subunit beta 4 [Source:HGNC Symbol;Acc:HGNC:6158]
ENSG00000273329		103.575	-0.512692	0.247401	-2.07232	0.0382361	0.867697	novel transcript
ENSG00000241015	TPM3P9	168.559	-0.512246	0.239245	-2.14109	0.0322666	0.867697	tropomyosin 3 pseudogene 9 [Source:HGNC Symbol;Acc:HGNC:44142]
ENSG00000182759	MAFA	2004.88	0.505014	0.240181	2.10264	0.0354975	0.867697	MAF bZIP transcription factor A [Source:HGNC Symbol;Acc:HGNC:23145]
ENSG00000235568	NFAM1	128.64	0.500455	0.236821	2.11322	0.0345817	0.867697	NFAT activating protein with ITAM motif 1 [Source:HGNC Symbol;Acc:HGNC:29872]
ENSG00000198707	CEP290	534.696	0.499833	0.234738	2.12932	0.0332276	0.867697	centrosomal protein 290 [Source:HGNC Symbol;Acc:HGNC:29021]
ENSG00000165060	FXN	138.724	-0.493267	0.237809	-2.07422	0.0380593	0.867697	frataxin [Source:HGNC Symbol;Acc:HGNC:3951]
ENSG00000140367	UBE2Q2	2176.64	0.492397	0.231142	2.13028	0.0331484	0.867697	ubiquitin conjugating enzyme E2 Q2 [Source:HGNC Symbol;Acc:HGNC:19248]
ENSG00000114654	EFCC1	114.698	0.491979	0.231242	2.12755	0.0333741	0.867697	EF-hand and coiled-coil domain containing 1 [Source:HGNC Symbol;Acc:HGNC:25692]
ENSG00000139826	ABHD13	1473.33	0.482825	0.230746	2.09245	0.0363984	0.867697	abhydrolase domain containing 13 [Source:HGNC Symbol;Acc:HGNC:20293]
ENSG00000115386	REG1A	110389	0.482325	0.23093	2.08862	0.0367422	0.867697	regenerating family member 1 alpha [Source:HGNC Symbol;Acc:HGNC:9951]
ENSG00000170448	NFXL1	520.301	0.47862	0.22574	2.12023	0.0339867	0.867697	nuclear transcription factor X-box binding like 1 [Source:HGNC Symbol;Acc:HGNC:18726]
ENSG00000135929	CYP27A1	585.009	0.477688	0.226992	2.10443	0.0353411	0.867697	cytochrome P450 family 27 subfamily A member 1 [Source:HGNC Symbol;Acc:HGNC:2605]
ENSG00000135045	C9orf40	167.468	0.4734	0.221472	2.13752	0.0325558	0.867697	chromosome 9 open reading frame 40 [Source:HGNC Symbol;Acc:HGNC:23433]
ENSG00000258056	CD63-AS1	272.179	0.471621	0.225008	2.09602	0.0360806	0.867697	CD63 antisense RNA 1 [Source:HGNC Symbol;Acc:HGNC:55455]
ENSG00000164332	UBLCP1	732.954	0.470782	0.225776	2.08517	0.037054	0.867697	ubiquitin like domain containing CTD phosphatase 1 [Source:HGNC Symbol;Acc:HGNC:28110]
ENSG00000137414	FAM8A1	2029.02	0.469533	0.222892	2.10655	0.0351565	0.867697	family with sequence similarity 8 member A1 [Source:HGNC Symbol;Acc:HGNC:16372]
ENSG00000149182	ARFGAP2	2263.74	0.468215	0.22309	2.09877	0.0358373	0.867697	ADP ribosylation factor GTPase activating protein 2 [Source:HGNC Symbol;Acc:HGNC:13504]
ENSG00000082898	XPO1	5860.04	0.465933	0.218602	2.13143	0.033054	0.867697	exportin 1 [Source:HGNC Symbol;Acc:HGNC:12825]
ENSG00000259877	ZNF778-DT	108.389	-0.463076	0.221116	-2.09426	0.0362364	0.867697	ZNF778 divergent transcript [Source:HGNC Symbol;Acc:HGNC:56034]
ENSG00000108828	VAT1	11263.1	0.462655	0.220181	2.10125	0.0356191	0.867697	vesicle amine transport 1 [Source:HGNC Symbol;Acc:HGNC:16919]
ENSG00000215256	DHRS4-AS1	641.271	-0.460378	0.217714	-2.11461	0.0344636	0.867697	DHRS4 antisense RNA 1 [Source:HGNC Symbol;Acc:HGNC:23175]
ENSG00000245060	LINC00847	365.981	-0.46013	0.222594	-2.06712	0.0387224	0.867697	long intergenic non-protein coding RNA 847 [Source:HGNC Symbol;Acc:HGNC:45050]
ENSG00000131187	F12	107.481	0.459779	0.222317	2.06812	0.0386284	0.867697	coagulation factor XII [Source:HGNC Symbol;Acc:HGNC:3530]
ENSG00000169918	OTUD7A	179.634	0.456339	0.216926	2.10366	0.0354078	0.867697	OTU deubiquitinase 7A [Source:HGNC Symbol;Acc:HGNC:20718]
ENSG00000160182	TFF1	156.106	0.455253	0.213451	2.13282	0.0329396	0.867697	trefoil factor 1 [Source:HGNC Symbol;Acc:HGNC:11755]
ENSG00000140479	PCSK6	148.855	0.45358	0.217492	2.0855	0.0370235	0.867697	proprotein convertase subtilisin/kexin type 6 [Source:HGNC Symbol;Acc:HGNC:8569]
ENSG00000076706	MCAM	1031.33	0.451473	0.217836	2.07254	0.0382153	0.867697	melanoma cell adhesion molecule [Source:HGNC Symbol;Acc:HGNC:6934]
ENSG00000170558	CDH2	663.934	-0.45019	0.216988	-2.07473	0.0380119	0.867697	cadherin 2 [Source:HGNC Symbol;Acc:HGNC:1759]
ENSG00000260572	PPM1L-DT	109.361	0.446949	0.210058	2.12774	0.0333587	0.867697	PPM1L divergent transcript [Source:HGNC Symbol;Acc:HGNC:55390]
ENSG00000187391	MAGI2	767.988	-0.445743	0.21476	-2.07554	0.0379361	0.867697	membrane associated guanylate kinase WW and PDZ domain containing 2 [Source:HGNC Symbol;Acc:HGNC:18957]
ENSG00000096433	ITPR3	14027.3	0.445599	0.215679	2.06603	0.0388253	0.867697	inositol 1 4 5-trisphosphate receptor type 3 [Source:HGNC Symbol;Acc:HGNC:6182]
ENSG00000160888	IER2	2540.2	0.444991	0.209321	2.12588	0.0335137	0.867697	immediate early response 2 [Source:HGNC Symbol;Acc:HGNC:28871]
ENSG00000165487	MICU2	2076.11	0.443915	0.209665	2.11726	0.0342375	0.867697	mitochondrial calcium uptake 2 [Source:HGNC Symbol;Acc:HGNC:31830]
ENSG00000088387	DOCK9	1611	0.443314	0.212792	2.08332	0.0372219	0.867697	dedicator of cytokinesis 9 [Source:HGNC Symbol;Acc:HGNC:14132]
ENSG00000101464	PIGU	640.3	-0.440835	0.208825	-2.11102	0.0347704	0.867697	phosphatidylinositol glycan anchor biosynthesis class U [Source:HGNC Symbol;Acc:HGNC:15791]
ENSG00000023287	RB1CC1	2587.75	0.440541	0.209503	2.10279	0.0354842	0.867697	RB1 inducible coiled-coil 1 [Source:HGNC Symbol;Acc:HGNC:15574]
ENSG00000100994	PYGB	2481.78	0.440215	0.21306	2.06616	0.0388138	0.867697	glycogen phosphorylase B [Source:HGNC Symbol;Acc:HGNC:9723]
ENSG00000186130	ZBTB6	694.034	0.439682	0.209056	2.10317	0.0354505	0.867697	zinc finger and BTB domain containing 6 [Source:HGNC Symbol;Acc:HGNC:16764]
ENSG00000134686	PHC2	5769.87	0.439476	0.208568	2.10711	0.0351081	0.867697	polyhomeotic homolog 2 [Source:HGNC Symbol;Acc:HGNC:3183]
ENSG00000168487	BMP1	1480.86	0.438101	0.207855	2.10772	0.035055	0.867697	bone morphogenetic protein 1 [Source:HGNC Symbol;Acc:HGNC:1067]
ENSG00000272086	GOLPH3-DT	124.529	0.435093	0.210179	2.07011	0.0384423	0.867697	GOLPH3 divergent transcript [Source:HGNC Symbol;Acc:HGNC:55231]
ENSG00000259612	EEF1A1P22	114.1	-0.434714	0.208073	-2.08924	0.0366861	0.867697	eukaryotic translation elongation factor 1 alpha 1 pseudogene 22 [Source:HGNC Symbol;Acc:HGNC:37895]
ENSG00000122643	NT5C3A	2080.78	0.431127	0.207392	2.0788	0.0376358	0.867697	5'-nucleotidase cytosolic IIIA [Source:HGNC Symbol;Acc:HGNC:17820]
ENSG00000100417	PMM1	542.382	0.428728	0.204021	2.10139	0.035607	0.867697	phosphomannomutase 1 [Source:HGNC Symbol;Acc:HGNC:9114]
ENSG00000077232	DNAJC10	5695.75	0.4251	0.201548	2.10917	0.0349297	0.867697	DnaJ heat shock protein family (Hsp40) member C10 [Source:HGNC Symbol;Acc:HGNC:24637]
ENSG00000100889	PCK2	835.797	0.425014	0.204311	2.08023	0.0375047	0.867697	phosphoenolpyruvate carboxykinase 2 mitochondrial [Source:HGNC Symbol;Acc:HGNC:8725]
ENSG00000116133	DHCR24	3921.06	0.424708	0.198724	2.13717	0.0325842	0.867697	24-dehydrocholesterol reductase [Source:HGNC Symbol;Acc:HGNC:2859]
ENSG00000259171		837.562	0.423749	0.20145	2.10349	0.0354226	0.867697	novel protein ANG-RNASE4 readthrough
ENSG00000108819	PPP1R9B	1995.12	0.420612	0.200215	2.1008	0.0356584	0.867697	protein phosphatase 1 regulatory subunit 9B [Source:HGNC Symbol;Acc:HGNC:9298]
ENSG00000127561	SYNGR3	125.598	0.419845	0.202297	2.07538	0.037951	0.867697	synaptogyrin 3 [Source:HGNC Symbol;Acc:HGNC:11501]
ENSG00000110711	AIP	1244.8	0.41806	0.195101	2.14279	0.03213	0.867697	aryl hydrocarbon receptor interacting protein [Source:HGNC Symbol;Acc:HGNC:358]
ENSG00000114126	TFDP2	868.168	-0.417084	0.200775	-2.07737	0.0377675	0.867697	transcription factor Dp-2 [Source:HGNC Symbol;Acc:HGNC:11751]
ENSG00000169217	CD2BP2	1951.55	0.416876	0.200361	2.08062	0.0374685	0.867697	CD2 cytoplasmic tail binding protein 2 [Source:HGNC Symbol;Acc:HGNC:1656]
ENSG00000184640	SEPTIN9	3485.96	0.4142	0.195647	2.11708	0.034253	0.867697	septin 9 [Source:HGNC Symbol;Acc:HGNC:7323]
ENSG00000151135	TMEM263	3611.2	0.4137	0.193364	2.13949	0.0323962	0.867697	transmembrane protein 263 [Source:HGNC Symbol;Acc:HGNC:28281]
ENSG00000163104	SMARCAD1	1642.42	0.411628	0.198041	2.0785	0.0376635	0.867697	SWI/SNF-related matrix-associated actin-dependent regulator of chromatin subfamily a containing DEAD/H box 1 [Source:HGNC Symbol;Acc:HGNC:18398]
ENSG00000122435	TRMT13	411.417	0.41025	0.197716	2.07494	0.0379919	0.867697	tRNA methyltransferase 13 homolog [Source:HGNC Symbol;Acc:HGNC:25502]
ENSG00000282034		3071.67	0.410168	0.196986	2.08222	0.0373227	0.867697	novel transcript
ENSG00000197444	OGDHL	987.456	0.409722	0.195219	2.09878	0.0358364	0.867697	oxoglutarate dehydrogenase L [Source:HGNC Symbol;Acc:HGNC:25590]
ENSG00000040633	PHF23	1799.19	0.409617	0.19649	2.08467	0.0370996	0.867697	PHD finger protein 23 [Source:HGNC Symbol;Acc:HGNC:28428]
ENSG00000161179	YDJC	318.926	0.409286	0.197396	2.07343	0.0381324	0.867697	YdjC chitooligosaccharide deacetylase homolog [Source:HGNC Symbol;Acc:HGNC:27158]
ENSG00000108306	FBXL20	762.643	-0.405283	0.193089	-2.09894	0.0358222	0.867697	F-box and leucine rich repeat protein 20 [Source:HGNC Symbol;Acc:HGNC:24679]
ENSG00000137726	FXYD6	2033.44	0.404309	0.19451	2.07861	0.0376537	0.867697	FXYD domain containing ion transport regulator 6 [Source:HGNC Symbol;Acc:HGNC:4030]
ENSG00000100379	KCTD17	253.731	0.403977	0.191918	2.10495	0.035296	0.867697	potassium channel tetramerization domain containing 17 [Source:HGNC Symbol;Acc:HGNC:25705]
ENSG00000237550		16904.9	-0.403596	0.191487	-2.10769	0.0350578	0.867697	ribosomal protein L9 pseudogene 9
ENSG00000132773	TOE1	286.789	0.403081	0.19131	2.10695	0.035122	0.867697	target of EGR1 exonuclease [Source:HGNC Symbol;Acc:HGNC:15954]
ENSG00000069998	HDHD5	760.453	0.401835	0.19231	2.08952	0.0366613	0.867697	haloacid dehalogenase like hydrolase domain containing 5 [Source:HGNC Symbol;Acc:HGNC:1843]
ENSG00000155827	RNF20	1715.68	-0.399389	0.190564	-2.09582	0.036098	0.867697	ring finger protein 20 [Source:HGNC Symbol;Acc:HGNC:10062]
ENSG00000143179	UCK2	1032.14	-0.399183	0.186856	-2.13631	0.0326541	0.867697	uridine-cytidine kinase 2 [Source:HGNC Symbol;Acc:HGNC:12562]
ENSG00000170456	DENND5B	1835.14	-0.397063	0.189533	-2.09496	0.0361747	0.867697	DENN domain containing 5B [Source:HGNC Symbol;Acc:HGNC:28338]
ENSG00000130522	JUND	6863.44	0.396635	0.18541	2.13924	0.0324166	0.867697	JunD proto-oncogene AP-1 transcription factor subunit [Source:HGNC Symbol;Acc:HGNC:6206]
ENSG00000197324	LRP10	13143	0.393999	0.187036	2.10655	0.0351569	0.867697	LDL receptor related protein 10 [Source:HGNC Symbol;Acc:HGNC:14553]
ENSG00000131013	PPIL4	1282.38	0.393774	0.190172	2.07062	0.0383944	0.867697	peptidylprolyl isomerase like 4 [Source:HGNC Symbol;Acc:HGNC:15702]
ENSG00000162408	NOL9	565.484	-0.393274	0.189175	-2.07889	0.0376274	0.867697	nucleolar protein 9 [Source:HGNC Symbol;Acc:HGNC:26265]
ENSG00000140025	EFCAB11	114.879	-0.392618	0.187657	-2.09221	0.03642	0.867697	EF-hand calcium binding domain 11 [Source:HGNC Symbol;Acc:HGNC:20357]
ENSG00000103496	STX4	1119.71	0.391232	0.183161	2.136	0.0326792	0.867697	syntaxin 4 [Source:HGNC Symbol;Acc:HGNC:11439]
ENSG00000167447	SMG8	777.998	-0.390686	0.186353	-2.09649	0.0360389	0.867697	SMG8 nonsense mediated mRNA decay factor [Source:HGNC Symbol;Acc:HGNC:25551]
ENSG00000156256	USP16	2183.21	0.390323	0.18832	2.07266	0.0382041	0.867697	ubiquitin specific peptidase 16 [Source:HGNC Symbol;Acc:HGNC:12614]
ENSG00000089486	CDIP1	1638.26	0.389464	0.188364	2.06761	0.0386766	0.867697	cell death inducing p53 target 1 [Source:HGNC Symbol;Acc:HGNC:13234]
ENSG00000123609	NMI	457.148	0.388128	0.181512	2.1383	0.0324922	0.867697	N-myc and STAT interactor [Source:HGNC Symbol;Acc:HGNC:7854]
ENSG00000255248	MIR100HG	769.342	0.387477	0.185443	2.08946	0.0366661	0.867697	mir-100-let-7a-2-mir-125b-1 cluster host gene [Source:HGNC Symbol;Acc:HGNC:39522]
ENSG00000204071	TCEAL6	106.542	0.385777	0.181214	2.12884	0.0332671	0.867697	transcription elongation factor A like 6 [Source:HGNC Symbol;Acc:HGNC:24553]
ENSG00000168763	CNNM3	2044.59	0.384271	0.179665	2.13882	0.0324499	0.867697	cyclin and CBS domain divalent metal cation transport mediator 3 [Source:HGNC Symbol;Acc:HGNC:104]
ENSG00000184588	PDE4B	500.481	-0.380995	0.182495	-2.08769	0.0368254	0.867697	phosphodiesterase 4B [Source:HGNC Symbol;Acc:HGNC:8781]
ENSG00000185127	C6orf120	1476.85	0.378089	0.178632	2.11658	0.0342953	0.867697	chromosome 6 open reading frame 120 [Source:HGNC Symbol;Acc:HGNC:21247]
ENSG00000167642	SPINT2	17797.5	0.377972	0.177769	2.1262	0.0334868	0.867697	serine peptidase inhibitor Kunitz type 2 [Source:HGNC Symbol;Acc:HGNC:11247]
ENSG00000040731	CDH10	1501.92	-0.376674	0.176716	-2.13152	0.0330462	0.867697	cadherin 10 [Source:HGNC Symbol;Acc:HGNC:1749]
ENSG00000167792	NDUFV1	1917.07	0.375917	0.176877	2.1253	0.0335618	0.867697	NADH:ubiquinone oxidoreductase core subunit V1 [Source:HGNC Symbol;Acc:HGNC:7716]
ENSG00000113231	PDE8B	771.525	-0.375913	0.180495	-2.08268	0.0372803	0.867697	phosphodiesterase 8B [Source:HGNC Symbol;Acc:HGNC:8794]
ENSG00000224660	SH3BP5-AS1	618.515	-0.375835	0.175425	-2.14242	0.0321595	0.867697	SH3BP5 antisense RNA 1 [Source:HGNC Symbol;Acc:HGNC:44501]
ENSG00000196943	NOP9	1336.17	0.375177	0.180424	2.07941	0.0375793	0.867697	NOP9 nucleolar protein [Source:HGNC Symbol;Acc:HGNC:19826]
ENSG00000136261	BZW2	874.633	-0.374754	0.180963	-2.0709	0.0383686	0.867697	basic leucine zipper and W2 domains 2 [Source:HGNC Symbol;Acc:HGNC:18808]
ENSG00000105401	CDC37	3290.17	0.374185	0.180665	2.07115	0.0383449	0.867697	cell division cycle 37 HSP90 cochaperone [Source:HGNC Symbol;Acc:HGNC:1735]
ENSG00000183010	PYCR1	440.112	-0.373362	0.175886	-2.12275	0.0337749	0.867697	pyrroline-5-carboxylate reductase 1 [Source:HGNC Symbol;Acc:HGNC:9721]
ENSG00000165675	ENOX2	542.556	-0.373142	0.176853	-2.10989	0.0348677	0.867697	ecto-NOX disulfide-thiol exchanger 2 [Source:HGNC Symbol;Acc:HGNC:2259]
ENSG00000131507	NDFIP1	10096.5	0.370363	0.178392	2.07612	0.037883	0.867697	Nedd4 family interacting protein 1 [Source:HGNC Symbol;Acc:HGNC:17592]
ENSG00000291112		916.375	0.369674	0.17738	2.08408	0.0371533	0.867697	novel transcript
ENSG00000110107	PRPF19	3642.39	0.366258	0.170975	2.14217	0.0321795	0.867697	pre-mRNA processing factor 19 [Source:HGNC Symbol;Acc:HGNC:17896]
ENSG00000005884	ITGA3	5878.29	0.364946	0.175807	2.07583	0.0379094	0.867697	integrin subunit alpha 3 [Source:HGNC Symbol;Acc:HGNC:6139]
ENSG00000288558	DUS4L-BCAP29	237.874	0.363802	0.171841	2.11708	0.0342526	0.867697	DUS4L-BCAP29 readthrough [Source:HGNC Symbol;Acc:HGNC:54422]
ENSG00000161970	RPL26	16649.5	-0.363552	0.172781	-2.10412	0.0353683	0.867697	ribosomal protein L26 [Source:HGNC Symbol;Acc:HGNC:10327]
ENSG00000073578	SDHA	2612.43	0.36338	0.174421	2.08335	0.0372196	0.867697	succinate dehydrogenase complex flavoprotein subunit A [Source:HGNC Symbol;Acc:HGNC:10680]
ENSG00000175906	ARL4D	262.131	0.36188	0.169646	2.13315	0.0329127	0.867697	ADP ribosylation factor like GTPase 4D [Source:HGNC Symbol;Acc:HGNC:656]
ENSG00000136830	NIBAN2	7445.71	0.361437	0.170727	2.11704	0.0342561	0.867697	niban apoptosis regulator 2 [Source:HGNC Symbol;Acc:HGNC:25282]
ENSG00000288973		262.08	-0.360677	0.17241	-2.09197	0.0364409	0.867697	novel transcript
ENSG00000183751	TBL3	657.011	0.358727	0.17253	2.07921	0.037598	0.867697	transducin beta like 3 [Source:HGNC Symbol;Acc:HGNC:11587]
ENSG00000171055	FEZ2	1019.09	0.358483	0.17239	2.07949	0.0375722	0.867697	fasciculation and elongation protein zeta 2 [Source:HGNC Symbol;Acc:HGNC:3660]
ENSG00000007520	TSR3	1003.36	0.358189	0.169223	2.11667	0.0342878	0.867697	TSR3 ribosome maturation factor [Source:HGNC Symbol;Acc:HGNC:14175]
ENSG00000182108	DEXI	708.561	0.358058	0.170289	2.10265	0.0354961	0.867697	Dexi homolog [Source:HGNC Symbol;Acc:HGNC:13267]
ENSG00000226259	GTF2H2B	388.852	-0.357829	0.170548	-2.09811	0.0358955	0.867697	general transcription factor IIH subunit 2B (pseudogene) [Source:HGNC Symbol;Acc:HGNC:31393]
ENSG00000101138	CSTF1	776.503	-0.357491	0.168333	-2.12372	0.0336936	0.867697	cleavage stimulation factor subunit 1 [Source:HGNC Symbol;Acc:HGNC:2483]
ENSG00000163930	BAP1	1918.49	0.356761	0.169084	2.10996	0.0348622	0.867697	BRCA1 associated protein 1 [Source:HGNC Symbol;Acc:HGNC:950]
ENSG00000185024	BRF1	803.318	0.35601	0.16852	2.11257	0.0346379	0.867697	BRF1 RNA polymerase III transcription initiation factor subunit [Source:HGNC Symbol;Acc:HGNC:11551]
ENSG00000100281	HMGXB4	830.679	-0.355191	0.16685	-2.12881	0.0332701	0.867697	HMG-box containing 4 [Source:HGNC Symbol;Acc:HGNC:5003]
ENSG00000276234	TADA2A	472.746	-0.354709	0.170163	-2.08452	0.0371132	0.867697	transcriptional adaptor 2A [Source:HGNC Symbol;Acc:HGNC:11531]
ENSG00000105516	DBP	317.008	0.3526	0.165777	2.12695	0.0334245	0.867697	D-box binding PAR bZIP transcription factor [Source:HGNC Symbol;Acc:HGNC:2697]
ENSG00000116675	DNAJC6	1597.88	-0.352572	0.167844	-2.10059	0.035677	0.867697	DnaJ heat shock protein family (Hsp40) member C6 [Source:HGNC Symbol;Acc:HGNC:15469]
ENSG00000154265	ABCA5	3532.18	0.35112	0.169402	2.0727	0.0381998	0.867697	ATP binding cassette subfamily A member 5 [Source:HGNC Symbol;Acc:HGNC:35]
ENSG00000236287	ZBED5	2040.87	0.350182	0.166912	2.098	0.0359051	0.867697	zinc finger BED-type containing 5 [Source:HGNC Symbol;Acc:HGNC:30803]
ENSG00000094975	SUCO	3985.28	0.34897	0.163089	2.13975	0.0323747	0.867697	SUN domain containing ossification factor [Source:HGNC Symbol;Acc:HGNC:1240]
ENSG00000138738	PRDM5	194.772	0.348823	0.167565	2.08172	0.0373681	0.867697	PR/SET domain 5 [Source:HGNC Symbol;Acc:HGNC:9349]
ENSG00000290867	LINC01145	268.37	-0.347636	0.166997	-2.08169	0.0373711	0.867697	long intergenic non-protein coding RNA 1145 [Source:NCBI gene (formerly Entrezgene);Acc:103091866]
ENSG00000076344	RGS11	439.119	0.346657	0.166026	2.08798	0.0368	0.867697	regulator of G protein signaling 11 [Source:HGNC Symbol;Acc:HGNC:9993]
ENSG00000118961	LDAH	616.778	-0.345167	0.16302	-2.11733	0.0342322	0.867697	lipid droplet associated hydrolase [Source:HGNC Symbol;Acc:HGNC:26145]
ENSG00000140854	KATNB1	346.986	0.344032	0.166318	2.06852	0.0385909	0.867697	katanin regulatory subunit B1 [Source:HGNC Symbol;Acc:HGNC:6217]
ENSG00000111696	NT5DC3	653.204	-0.342288	0.165173	-2.0723	0.0382372	0.867697	5'-nucleotidase domain containing 3 [Source:HGNC Symbol;Acc:HGNC:30826]
ENSG00000162144	CYB561A3	1072.03	0.3411	0.161034	2.11819	0.034159	0.867697	cytochrome b561 family member A3 [Source:HGNC Symbol;Acc:HGNC:23014]
ENSG00000269858	EGLN2	1952.44	0.340378	0.16112	2.11257	0.0346372	0.867697	egl-9 family hypoxia inducible factor 2 [Source:HGNC Symbol;Acc:HGNC:14660]
ENSG00000112697	TMEM30A	12927.9	0.34028	0.16083	2.11578	0.0343634	0.867697	transmembrane protein 30A [Source:HGNC Symbol;Acc:HGNC:16667]
ENSG00000168036	CTNNB1	12653.7	0.339068	0.162135	2.09127	0.0365043	0.867697	catenin beta 1 [Source:HGNC Symbol;Acc:HGNC:2514]
ENSG00000088826	SMOX	828.635	0.336878	0.157642	2.13699	0.032599	0.867697	spermine oxidase [Source:HGNC Symbol;Acc:HGNC:15862]
ENSG00000177873	ZNF619	237.11	-0.336518	0.159079	-2.11541	0.0343948	0.867697	zinc finger protein 619 [Source:HGNC Symbol;Acc:HGNC:26910]
ENSG00000116641	DOCK7	1831.34	-0.333388	0.155905	-2.1384	0.0324844	0.867697	dedicator of cytokinesis 7 [Source:HGNC Symbol;Acc:HGNC:19190]
ENSG00000052802	MSMO1	2443.18	0.333094	0.158035	2.10772	0.0350553	0.867697	methylsterol monooxygenase 1 [Source:HGNC Symbol;Acc:HGNC:10545]
ENSG00000168297	PXK	929.935	-0.332246	0.156448	-2.12368	0.0336968	0.867697	PX domain containing serine/threonine kinase like [Source:HGNC Symbol;Acc:HGNC:23326]
ENSG00000087206	UIMC1	906.314	-0.330781	0.158819	-2.08275	0.0372743	0.867697	ubiquitin interaction motif containing 1 [Source:HGNC Symbol;Acc:HGNC:30298]
ENSG00000159256	MORC3	1536.68	0.330297	0.158379	2.08548	0.0370256	0.867697	MORC family CW-type zinc finger 3 [Source:HGNC Symbol;Acc:HGNC:23572]
ENSG00000160221	GATD3	396.351	0.328452	0.154885	2.12061	0.0339545	0.867697	glutamine amidotransferase class 1 domain containing 3 [Source:HGNC Symbol;Acc:HGNC:1273]
ENSG00000147894	C9orf72	763.273	0.327956	0.158638	2.06732	0.0387043	0.867697	C9orf72-SMCR8 complex subunit [Source:HGNC Symbol;Acc:HGNC:28337]
ENSG00000164308	ERAP2	610.53	-0.32688	0.15368	-2.12702	0.0334184	0.867697	endoplasmic reticulum aminopeptidase 2 [Source:HGNC Symbol;Acc:HGNC:29499]
ENSG00000179958	DCTPP1	529.664	0.325834	0.154453	2.1096	0.0348929	0.867697	dCTP pyrophosphatase 1 [Source:HGNC Symbol;Acc:HGNC:28777]
ENSG00000196975	ANXA4	9173.24	0.32498	0.152023	2.13771	0.0325404	0.867697	annexin A4 [Source:HGNC Symbol;Acc:HGNC:542]
ENSG00000109171	SLAIN2	2061.08	-0.324282	0.15607	-2.07779	0.0377284	0.867697	SLAIN motif family member 2 [Source:HGNC Symbol;Acc:HGNC:29282]
ENSG00000023697	DERA	955.112	-0.323131	0.155452	-2.07866	0.0376488	0.867697	deoxyribose-phosphate aldolase [Source:HGNC Symbol;Acc:HGNC:24269]
ENSG00000257621	PSMA3-AS1	1990.49	0.32298	0.154997	2.08378	0.0371799	0.867697	PSMA3 antisense RNA 1 [Source:HGNC Symbol;Acc:HGNC:26445]
ENSG00000161981	SNRNP25	236.853	0.320805	0.150484	2.13182	0.0330221	0.867697	small nuclear ribonucleoprotein U11/U12 subunit 25 [Source:HGNC Symbol;Acc:HGNC:14161]
ENSG00000173698	ADGRG2	557.947	-0.31952	0.153774	-2.07785	0.0377228	0.867697	adhesion G protein-coupled receptor G2 [Source:HGNC Symbol;Acc:HGNC:4516]
ENSG00000013275	PSMC4	2013.37	0.319486	0.152116	2.10027	0.0357051	0.867697	proteasome 26S subunit ATPase 4 [Source:HGNC Symbol;Acc:HGNC:9551]
ENSG00000250366	TUNAR	1522.1	-0.319334	0.152208	-2.09801	0.0359045	0.867697	TCL1 upstream neural differentiation-associated RNA [Source:HGNC Symbol;Acc:HGNC:44088]
ENSG00000117862	TXNDC12	1869.04	-0.318281	0.153956	-2.06735	0.0387012	0.867697	thioredoxin domain containing 12 [Source:HGNC Symbol;Acc:HGNC:24626]
ENSG00000126070	AGO3	1532.42	-0.316703	0.150609	-2.10281	0.0354823	0.867697	argonaute RISC catalytic component 3 [Source:HGNC Symbol;Acc:HGNC:18421]
ENSG00000142687	KIAA0319L	2509.92	-0.316515	0.153192	-2.06614	0.0388155	0.867697	KIAA0319 like [Source:HGNC Symbol;Acc:HGNC:30071]
ENSG00000110660	SLC35F2	313.77	-0.31562	0.149266	-2.11448	0.0344746	0.867697	solute carrier family 35 member F2 [Source:HGNC Symbol;Acc:HGNC:23615]
ENSG00000104723	TUSC3	8961.44	-0.315618	0.148215	-2.12946	0.0332162	0.867697	tumor suppressor candidate 3 [Source:HGNC Symbol;Acc:HGNC:30242]
ENSG00000178974	FBXO34	1172.03	-0.314682	0.149909	-2.09916	0.0358031	0.867697	F-box protein 34 [Source:HGNC Symbol;Acc:HGNC:20201]
ENSG00000173744	AGFG1	2976.61	-0.314164	0.147827	-2.12522	0.0335686	0.867697	ArfGAP with FG repeats 1 [Source:HGNC Symbol;Acc:HGNC:5175]
ENSG00000157741	UBN2	1706.51	0.313654	0.148464	2.11266	0.0346298	0.867697	ubinuclein 2 [Source:HGNC Symbol;Acc:HGNC:21931]
ENSG00000170348	TMED10	12499.3	-0.313563	0.149493	-2.09751	0.035948	0.867697	transmembrane p24 trafficking protein 10 [Source:HGNC Symbol;Acc:HGNC:16998]
ENSG00000131165	CHMP1A	1820.31	0.312565	0.150296	2.07967	0.0375561	0.867697	charged multivesicular body protein 1A [Source:HGNC Symbol;Acc:HGNC:8740]
ENSG00000265354	TIMM23	1289.06	-0.309798	0.149493	-2.07233	0.0382345	0.867697	translocase of inner mitochondrial membrane 23 [Source:HGNC Symbol;Acc:HGNC:17312]
ENSG00000286075	SAGSIN1	546.499	0.309774	0.149368	2.0739	0.0380889	0.867697	salivary gland specific protein SAGSIN1 [Source:NCBI gene (formerly Entrezgene);Acc:122526779]
ENSG00000177733	HNRNPA0	3958.45	0.309513	0.148129	2.08949	0.0366639	0.867697	heterogeneous nuclear ribonucleoprotein A0 [Source:HGNC Symbol;Acc:HGNC:5030]
ENSG00000100207	TCF20	3916.61	0.30943	0.147378	2.09957	0.0357666	0.867697	transcription factor 20 [Source:HGNC Symbol;Acc:HGNC:11631]
ENSG00000183506	PI4KAP2	574.949	0.308943	0.149452	2.06718	0.0387174	0.867697	phosphatidylinositol 4-kinase alpha pseudogene 2 [Source:HGNC Symbol;Acc:HGNC:33577]
ENSG00000123836	PFKFB2	4642.07	-0.307091	0.148401	-2.06933	0.038515	0.867697	6-phosphofructo-2-kinase/fructose-2 6-biphosphatase 2 [Source:HGNC Symbol;Acc:HGNC:8873]
ENSG00000272325	NUDT3	4379.98	-0.304685	0.143288	-2.12638	0.0334712	0.867697	nudix hydrolase 3 [Source:HGNC Symbol;Acc:HGNC:8050]
ENSG00000223403	MEG9	288.587	0.303803	0.144607	2.10089	0.0356504	0.867697	maternally expressed 9 [Source:HGNC Symbol;Acc:HGNC:43874]
ENSG00000198887	SMC5	1946.6	0.302385	0.145859	2.07314	0.0381593	0.867697	structural maintenance of chromosomes 5 [Source:HGNC Symbol;Acc:HGNC:20465]
ENSG00000148358	GPR107	3419.57	-0.300051	0.141715	-2.11729	0.0342354	0.867697	G protein-coupled receptor 107 [Source:HGNC Symbol;Acc:HGNC:17830]
ENSG00000173786	CNP	5694.5	0.298821	0.142398	2.09849	0.0358622	0.867697	2' 3'-cyclic nucleotide 3' phosphodiesterase [Source:HGNC Symbol;Acc:HGNC:2158]
ENSG00000177034	MTX3	941.441	0.29843	0.13994	2.13256	0.0329607	0.867697	metaxin 3 [Source:HGNC Symbol;Acc:HGNC:24812]
ENSG00000137055	PLAA	1386.65	-0.298154	0.142592	-2.09096	0.0365312	0.867697	phospholipase A2 activating protein [Source:HGNC Symbol;Acc:HGNC:9043]
ENSG00000180425	C11orf71	668.59	0.297885	0.143931	2.06963	0.0384869	0.867697	chromosome 11 open reading frame 71 [Source:HGNC Symbol;Acc:HGNC:25937]
ENSG00000110169	HPX	306.728	0.297066	0.14114	2.10476	0.035312	0.867697	hemopexin [Source:HGNC Symbol;Acc:HGNC:5171]
ENSG00000102699	PARP4	3154.91	-0.297002	0.142021	-2.09126	0.0365048	0.867697	poly(ADP-ribose) polymerase family member 4 [Source:HGNC Symbol;Acc:HGNC:271]
ENSG00000117543	DPH5	521.124	-0.296316	0.139202	-2.12868	0.033281	0.867697	diphthamide biosynthesis 5 [Source:HGNC Symbol;Acc:HGNC:24270]
ENSG00000157978	LDLRAP1	3621.23	0.294745	0.137794	2.13902	0.032434	0.867697	low density lipoprotein receptor adaptor protein 1 [Source:HGNC Symbol;Acc:HGNC:18640]
ENSG00000103222	ABCC1	1704.67	0.29428	0.142052	2.07164	0.038299	0.867697	ATP binding cassette subfamily C member 1 [Source:HGNC Symbol;Acc:HGNC:51]
ENSG00000156026	MCU	956.072	-0.291939	0.140444	-2.07869	0.0376463	0.867697	mitochondrial calcium uniporter [Source:HGNC Symbol;Acc:HGNC:23526]
ENSG00000135931	ARMC9	644.228	-0.291634	0.136817	-2.13157	0.0330425	0.867697	armadillo repeat containing 9 [Source:HGNC Symbol;Acc:HGNC:20730]
ENSG00000105341	DMAC2	1067.68	0.291367	0.139345	2.09097	0.0365306	0.867697	distal membrane arm assembly component 2 [Source:HGNC Symbol;Acc:HGNC:25496]
ENSG00000115282	TTC31	435.984	0.29082	0.140356	2.07202	0.0382634	0.867697	tetratricopeptide repeat domain 31 [Source:HGNC Symbol;Acc:HGNC:25759]
ENSG00000102878	HSF4	771.02	0.287997	0.138652	2.07711	0.0377914	0.867697	heat shock transcription factor 4 [Source:HGNC Symbol;Acc:HGNC:5227]
ENSG00000112685	EXOC2	1528.31	-0.287909	0.137218	-2.09818	0.0358889	0.867697	exocyst complex component 2 [Source:HGNC Symbol;Acc:HGNC:24968]
ENSG00000124839	RAB17	1192.9	0.287591	0.137899	2.08552	0.0370224	0.867697	RAB17 member RAS oncogene family [Source:HGNC Symbol;Acc:HGNC:16523]
ENSG00000139515	PDX1	2167.64	0.28684	0.136512	2.1012	0.0356233	0.867697	pancreatic and duodenal homeobox 1 [Source:HGNC Symbol;Acc:HGNC:6107]
ENSG00000239672	NME1	826.496	-0.286173	0.134838	-2.12235	0.0338087	0.867697	NME/NM23 nucleoside diphosphate kinase 1 [Source:HGNC Symbol;Acc:HGNC:7849]
ENSG00000163947	ARHGEF3	1838.57	-0.285705	0.134249	-2.12817	0.0333232	0.867697	Rho guanine nucleotide exchange factor 3 [Source:HGNC Symbol;Acc:HGNC:683]
ENSG00000126602	TRAP1	1753.53	0.283577	0.136	2.08512	0.0370586	0.867697	TNF receptor associated protein 1 [Source:HGNC Symbol;Acc:HGNC:16264]
ENSG00000074054	CLASP1	2562.78	-0.283487	0.134512	-2.10752	0.0350727	0.867697	cytoplasmic linker associated protein 1 [Source:HGNC Symbol;Acc:HGNC:17088]
ENSG00000132872	SYT4	7042.19	0.283432	0.134406	2.10877	0.0349641	0.867697	synaptotagmin 4 [Source:HGNC Symbol;Acc:HGNC:11512]
ENSG00000104112	SCG3	12984.2	0.282234	0.133748	2.11019	0.0348418	0.867697	secretogranin III [Source:HGNC Symbol;Acc:HGNC:13707]
ENSG00000164463	CREBRF	1811.55	0.2814	0.134691	2.08922	0.0366876	0.867697	CREB3 regulatory factor [Source:HGNC Symbol;Acc:HGNC:24050]
ENSG00000081307	UBA5	1973.54	0.279133	0.135069	2.0666	0.0387716	0.867697	ubiquitin like modifier activating enzyme 5 [Source:HGNC Symbol;Acc:HGNC:23230]
ENSG00000152409	JMY	1161.55	0.27865	0.132993	2.09523	0.0361509	0.867697	junction mediating and regulatory protein p53 cofactor [Source:HGNC Symbol;Acc:HGNC:28916]
ENSG00000151729	SLC25A4	2249.8	0.277667	0.129977	2.13628	0.0326564	0.867697	solute carrier family 25 member 4 [Source:HGNC Symbol;Acc:HGNC:10990]
ENSG00000204569	PPP1R10	2007.93	-0.276408	0.130447	-2.11892	0.0340973	0.867697	protein phosphatase 1 regulatory subunit 10 [Source:HGNC Symbol;Acc:HGNC:9284]
ENSG00000107862	GBF1	3927.07	-0.275404	0.130932	-2.10342	0.0354293	0.867697	golgi brefeldin A resistant guanine nucleotide exchange factor 1 [Source:HGNC Symbol;Acc:HGNC:4181]
ENSG00000145050	MANF	2095.05	-0.274461	0.129719	-2.11582	0.0343602	0.867697	mesencephalic astrocyte derived neurotrophic factor [Source:HGNC Symbol;Acc:HGNC:15461]
ENSG00000165209	STRBP	931.875	-0.274457	0.131838	-2.08177	0.0373631	0.867697	spermatid perinuclear RNA binding protein [Source:HGNC Symbol;Acc:HGNC:16462]
ENSG00000173273	TNKS	3067.85	-0.270925	0.129659	-2.08953	0.0366603	0.867697	tankyrase [Source:HGNC Symbol;Acc:HGNC:11941]
ENSG00000181163	NPM1	19585.7	0.268836	0.127099	2.11517	0.0344151	0.867697	nucleophosmin 1 [Source:HGNC Symbol;Acc:HGNC:7910]
ENSG00000167460	TPM4	18082.5	-0.267767	0.125485	-2.13386	0.0328546	0.867697	tropomyosin 4 [Source:HGNC Symbol;Acc:HGNC:12013]
ENSG00000167977	KCTD5	691.571	0.267241	0.127479	2.09636	0.0360501	0.867697	potassium channel tetramerization domain containing 5 [Source:HGNC Symbol;Acc:HGNC:21423]
ENSG00000157778	PSMG3	431.35	0.26694	0.127121	2.09989	0.0357384	0.867697	proteasome assembly chaperone 3 [Source:HGNC Symbol;Acc:HGNC:22420]
ENSG00000138942	RNF185	1785.28	-0.26606	0.125372	-2.12217	0.0338232	0.867697	ring finger protein 185 [Source:HGNC Symbol;Acc:HGNC:26783]
ENSG00000226210	WASH8P	754.966	0.265336	0.128054	2.07207	0.0382593	0.867697	WAS protein family homolog 8 pseudogene [Source:HGNC Symbol;Acc:HGNC:53913]
ENSG00000183155	RABIF	525.113	-0.265091	0.124066	-2.13669	0.0326234	0.867697	RAB interacting factor [Source:HGNC Symbol;Acc:HGNC:9797]
ENSG00000166265	CYYR1	1103.99	0.264512	0.124246	2.12894	0.0332596	0.867697	cysteine and tyrosine rich 1 [Source:HGNC Symbol;Acc:HGNC:16274]
ENSG00000214114	MYCBP	410.759	-0.263688	0.125931	-2.09391	0.0362679	0.867697	MYC binding protein [Source:HGNC Symbol;Acc:HGNC:7554]
ENSG00000266472	MRPS21	1379.6	-0.2632	0.126045	-2.08814	0.0367852	0.867697	mitochondrial ribosomal protein S21 [Source:HGNC Symbol;Acc:HGNC:14046]
ENSG00000101158	NELFCD	2767.37	-0.262952	0.123561	-2.12812	0.0333274	0.867697	negative elongation factor complex member C/D [Source:HGNC Symbol;Acc:HGNC:15934]
ENSG00000154229	PRKCA	1796.57	-0.262397	0.126005	-2.08244	0.0373022	0.867697	protein kinase C alpha [Source:HGNC Symbol;Acc:HGNC:9393]
ENSG00000148468	FAM171A1	866.175	0.262125	0.125255	2.09272	0.0363738	0.867697	family with sequence similarity 171 member A1 [Source:HGNC Symbol;Acc:HGNC:23522]
ENSG00000064703	DDX20	646.777	-0.261982	0.122851	-2.13252	0.0329641	0.867697	DEAD-box helicase 20 [Source:HGNC Symbol;Acc:HGNC:2743]
ENSG00000139083	ETV6	1323.47	-0.261727	0.126687	-2.06594	0.0388338	0.867697	ETS variant transcription factor 6 [Source:HGNC Symbol;Acc:HGNC:3495]
ENSG00000170471	RALGAPB	3639.64	-0.260684	0.125165	-2.08272	0.0372769	0.867697	Ral GTPase activating protein non-catalytic subunit beta [Source:HGNC Symbol;Acc:HGNC:29221]
ENSG00000150760	DOCK1	2407.03	-0.260531	0.124689	-2.08945	0.0366669	0.867697	dedicator of cytokinesis 1 [Source:HGNC Symbol;Acc:HGNC:2987]
ENSG00000196458	ZNF605	732.105	-0.25755	0.12228	-2.10623	0.0351846	0.867697	zinc finger protein 605 [Source:HGNC Symbol;Acc:HGNC:28068]
ENSG00000197712	FAM114A1	1351.96	-0.256339	0.122865	-2.08635	0.0369468	0.867697	family with sequence similarity 114 member A1 [Source:HGNC Symbol;Acc:HGNC:25087]
ENSG00000143761	ARF1	11434.6	0.255928	0.123788	2.06747	0.0386903	0.867697	ADP ribosylation factor 1 [Source:HGNC Symbol;Acc:HGNC:652]
ENSG00000148483	TMEM236	1601.59	-0.253651	0.122551	-2.06976	0.0384747	0.867697	transmembrane protein 236 [Source:HGNC Symbol;Acc:HGNC:23473]
ENSG00000165733	BMS1	1931.08	-0.253395	0.121422	-2.0869	0.0368975	0.867697	BMS1 ribosome biogenesis factor [Source:HGNC Symbol;Acc:HGNC:23505]
ENSG00000137513	NARS2	590.911	-0.253243	0.119488	-2.11941	0.0340561	0.867697	asparaginyl-tRNA synthetase 2 mitochondrial [Source:HGNC Symbol;Acc:HGNC:26274]
ENSG00000109320	NFKB1	2380.43	-0.251644	0.119103	-2.11283	0.0346152	0.867697	nuclear factor kappa B subunit 1 [Source:HGNC Symbol;Acc:HGNC:7794]
ENSG00000085231	AK6	841.637	-0.250046	0.120195	-2.08033	0.0374952	0.867697	adenylate kinase 6 [Source:HGNC Symbol;Acc:HGNC:49151]
ENSG00000111707	SUDS3	1875.6	-0.248427	0.117987	-2.10555	0.0352435	0.867697	SDS3 homolog SIN3A corepressor complex component [Source:HGNC Symbol;Acc:HGNC:29545]
ENSG00000108599	AKAP10	962.148	-0.247783	0.115943	-2.13711	0.032589	0.867697	A-kinase anchoring protein 10 [Source:HGNC Symbol;Acc:HGNC:368]
ENSG00000166170	BAG5	2047.35	-0.247083	0.117347	-2.10558	0.0352406	0.867697	BAG cochaperone 5 [Source:HGNC Symbol;Acc:HGNC:941]
ENSG00000130734	ATG4D	661.301	0.246756	0.117903	2.09288	0.0363601	0.867697	autophagy related 4D cysteine peptidase [Source:HGNC Symbol;Acc:HGNC:20789]
ENSG00000101290	CDS2	4012.03	-0.246755	0.116929	-2.1103	0.0348325	0.867697	CDP-diacylglycerol synthase 2 [Source:HGNC Symbol;Acc:HGNC:1801]
ENSG00000173221	GLRX	659.753	-0.242583	0.116089	-2.08962	0.0366517	0.867697	glutaredoxin [Source:HGNC Symbol;Acc:HGNC:4330]
ENSG00000128228	SDF2L1	488.495	0.242326	0.115841	2.09189	0.0364483	0.867697	stromal cell derived factor 2 like 1 [Source:HGNC Symbol;Acc:HGNC:10676]
ENSG00000188690	UROS	1066.82	-0.23728	0.111615	-2.12588	0.0335129	0.867697	uroporphyrinogen III synthase [Source:HGNC Symbol;Acc:HGNC:12592]
ENSG00000244462	RBM12	2469.96	-0.236584	0.112408	-2.10469	0.0353183	0.867697	RNA binding motif protein 12 [Source:HGNC Symbol;Acc:HGNC:9898]
ENSG00000125826	RBCK1	2446.23	0.233672	0.113032	2.06732	0.0387044	0.867697	RANBP2-type and C3HC4-type zinc finger containing 1 [Source:HGNC Symbol;Acc:HGNC:15864]
ENSG00000213246	SUPT4H1	1320.89	-0.232527	0.110435	-2.10554	0.0352439	0.867697	SPT4 homolog DSIF elongation factor subunit [Source:HGNC Symbol;Acc:HGNC:11467]
ENSG00000065150	IPO5	5375.8	-0.232315	0.110782	-2.09705	0.0359889	0.867697	importin 5 [Source:HGNC Symbol;Acc:HGNC:6402]
ENSG00000107341	UBE2R2	2181.33	-0.23035	0.107573	-2.14133	0.0322477	0.867697	ubiquitin conjugating enzyme E2 R2 [Source:HGNC Symbol;Acc:HGNC:19907]
ENSG00000074590	NUAK1	1862.08	-0.22901	0.110313	-2.07599	0.0378944	0.867697	NUAK family kinase 1 [Source:HGNC Symbol;Acc:HGNC:14311]
ENSG00000118217	ATF6	3315.47	-0.226539	0.108896	-2.08032	0.0374962	0.867697	activating transcription factor 6 [Source:HGNC Symbol;Acc:HGNC:791]
ENSG00000278730		1416.38	-0.224337	0.108433	-2.0689	0.0385556	0.867697	novel transcript
ENSG00000085433	WDR47	902.586	-0.224218	0.105331	-2.12871	0.0332783	0.867697	WD repeat domain 47 [Source:HGNC Symbol;Acc:HGNC:29141]
ENSG00000113273	ARSB	1027.18	-0.218193	0.102952	-2.11935	0.0340606	0.867697	arylsulfatase B [Source:HGNC Symbol;Acc:HGNC:714]
ENSG00000141424	SLC39A6	4633.56	-0.217982	0.103582	-2.10443	0.0353408	0.867697	solute carrier family 39 member 6 [Source:HGNC Symbol;Acc:HGNC:18607]
ENSG00000138801	PAPSS1	1399.51	-0.215253	0.102232	-2.10553	0.0352451	0.867697	3'-phosphoadenosine 5'-phosphosulfate synthase 1 [Source:HGNC Symbol;Acc:HGNC:8603]
ENSG00000160209	PDXK	3506.37	0.211801	0.101787	2.08082	0.0374502	0.867697	pyridoxal kinase [Source:HGNC Symbol;Acc:HGNC:8819]
ENSG00000001084	GCLC	2323.82	-0.207	0.0989387	-2.0922	0.0364203	0.867697	glutamate-cysteine ligase catalytic subunit [Source:HGNC Symbol;Acc:HGNC:4311]
ENSG00000115091	ACTR3	7447.56	-0.205538	0.0959836	-2.14138	0.0322432	0.867697	actin related protein 3 [Source:HGNC Symbol;Acc:HGNC:170]
ENSG00000076554	TPD52	9982.38	-0.199377	0.0953355	-2.09132	0.0364997	0.867697	tumor protein D52 [Source:HGNC Symbol;Acc:HGNC:12005]
ENSG00000233369	GTF2IP4	8037.64	-0.196188	0.0934835	-2.09864	0.0358485	0.867697	general transcription factor IIi pseudogene 4 [Source:HGNC Symbol;Acc:HGNC:51716]
ENSG00000163785	RYK	1213.58	-0.196085	0.0926631	-2.11611	0.0343354	0.867697	receptor like tyrosine kinase [Source:HGNC Symbol;Acc:HGNC:10481]
ENSG00000050748	MAPK9	2008.27	-0.189682	0.0910062	-2.08427	0.0371355	0.867697	mitogen-activated protein kinase 9 [Source:HGNC Symbol;Acc:HGNC:6886]
ENSG00000078140	UBE2K	3427.52	-0.185893	0.08899	-2.08892	0.0367146	0.867697	ubiquitin conjugating enzyme E2 K [Source:HGNC Symbol;Acc:HGNC:4914]
ENSG00000152894	PTPRK	4325.8	-0.183554	0.0861579	-2.13043	0.0331357	0.867697	protein tyrosine phosphatase receptor type K [Source:HGNC Symbol;Acc:HGNC:9674]
ENSG00000154957	ZNF18	169.194	-0.412107	0.199526	-2.06543	0.0388826	0.86786	zinc finger protein 18 [Source:HGNC Symbol;Acc:HGNC:12969]
ENSG00000160310	PRMT2	3451.27	0.315853	0.152918	2.06551	0.0388751	0.86786	protein arginine methyltransferase 2 [Source:HGNC Symbol;Acc:HGNC:5186]
ENSG00000165389	SPTSSA	1453.47	0.419274	0.20308	2.06458	0.0389632	0.869182	serine palmitoyltransferase small subunit A [Source:HGNC Symbol;Acc:HGNC:20361]
ENSG00000169744	LDB2	160.539	-0.401597	0.1946	-2.06371	0.0390457	0.869182	LIM domain binding 2 [Source:HGNC Symbol;Acc:HGNC:6533]
ENSG00000290796		519.966	0.297524	0.144142	2.0641	0.0390079	0.869182	novel transcript
ENSG00000111110	PPM1H	1503.05	-0.295715	0.14327	-2.06403	0.0390145	0.869182	protein phosphatase Mg2+/Mn2+ dependent 1H [Source:HGNC Symbol;Acc:HGNC:18583]
ENSG00000166908	PIP4K2C	2440.3	-0.21786	0.105567	-2.06371	0.0390449	0.869182	phosphatidylinositol-5-phosphate 4-kinase type 2 gamma [Source:HGNC Symbol;Acc:HGNC:23786]
ENSG00000103522	IL21R	18.1231	1.05909	0.513468	2.06263	0.0391482	0.869241	interleukin 21 receptor [Source:HGNC Symbol;Acc:HGNC:6006]
ENSG00000156222	SLC28A1	28.1191	0.911521	0.441929	2.0626	0.0391511	0.869241	solute carrier family 28 member 1 [Source:HGNC Symbol;Acc:HGNC:11001]
ENSG00000279259		41.3576	0.600392	0.291087	2.06258	0.0391522	0.869241	TEC
ENSG00000204385	SLC44A4	1843.97	0.558768	0.270855	2.06298	0.0391143	0.869241	solute carrier family 44 member 4 [Source:HGNC Symbol;Acc:HGNC:13941]
ENSG00000174738	NR1D2	4016.69	0.279917	0.135705	2.06268	0.039143	0.869241	nuclear receptor subfamily 1 group D member 2 [Source:HGNC Symbol;Acc:HGNC:7963]
ENSG00000116819	TFAP2E	15.3431	1.04359	0.506053	2.06221	0.0391881	0.869578	transcription factor AP-2 epsilon [Source:HGNC Symbol;Acc:HGNC:30774]
ENSG00000139178	C1RL	1308.04	0.256516	0.124415	2.06178	0.0392289	0.870021	complement C1r subcomponent like [Source:HGNC Symbol;Acc:HGNC:21265]
ENSG00000172426	RSPH9	51.7588	0.697202	0.338546	2.0594	0.0394559	0.871315	radial spoke head component 9 [Source:HGNC Symbol;Acc:HGNC:21057]
ENSG00000204267	TAP2	1256	0.539346	0.26192	2.0592	0.0394746	0.871315	transporter 2 ATP binding cassette subfamily B member [Source:HGNC Symbol;Acc:HGNC:44]
ENSG00000244005	NFS1	494.478	-0.431115	0.209341	-2.0594	0.0394564	0.871315	NFS1 cysteine desulfurase [Source:HGNC Symbol;Acc:HGNC:15910]
ENSG00000291078		165.296	0.365009	0.177198	2.05989	0.0394091	0.871315	novel transcript
ENSG00000176087	SLC35A4	2177.02	0.364801	0.177131	2.0595	0.0394462	0.871315	solute carrier family 35 member A4 [Source:HGNC Symbol;Acc:HGNC:20753]
ENSG00000089220	PEBP1	8925.61	0.247259	0.12006	2.05946	0.0394503	0.871315	phosphatidylethanolamine binding protein 1 [Source:HGNC Symbol;Acc:HGNC:8630]
ENSG00000107960	STN1	851.623	-0.245487	0.119178	-2.05983	0.039415	0.871315	STN1 subunit of CST complex [Source:HGNC Symbol;Acc:HGNC:26200]
ENSG00000170921	TANC2	3782.93	-0.229574	0.111476	-2.05941	0.039455	0.871315	tetratricopeptide repeat ankyrin repeat and coiled-coil containing 2 [Source:HGNC Symbol;Acc:HGNC:30212]
ENSG00000007202	BLTP2	9263.39	-0.216003	0.104877	-2.05958	0.0394384	0.871315	bridge-like lipid transfer protein family member 2 [Source:HGNC Symbol;Acc:HGNC:28960]
ENSG00000102125	TAFAZZIN	474.735	0.476397	0.231412	2.05866	0.0395273	0.871614	tafazzin phospholipid-lysophospholipid transacylase [Source:HGNC Symbol;Acc:HGNC:11577]
ENSG00000159921	GNE	2290.02	-0.308193	0.149708	-2.05863	0.0395298	0.871614	glucosamine (UDP-N-acetyl)-2-epimerase/N-acetylmannosamine kinase [Source:HGNC Symbol;Acc:HGNC:23657]
ENSG00000129128	SPCS3	4192.78	0.387397	0.188204	2.05839	0.0395526	0.871658	signal peptidase complex subunit 3 [Source:HGNC Symbol;Acc:HGNC:26212]
ENSG00000269476		5.04734	3.16346	1.53781	2.05712	0.0396748	0.871762	novel transcript
ENSG00000286977		17.8298	-0.930281	0.453349	-2.05202	0.0401678	0.871762	novel transcript
ENSG00000287542	HERC3	80.2388	-0.908714	0.442214	-2.05492	0.039887	0.871762	HECT and RLD domain containing E3 ubiquitin protein ligase 3 [Source:NCBI gene (formerly Entrezgene);Acc:8916]
ENSG00000138795	LEF1	61.3664	-0.694413	0.337437	-2.0579	0.0395994	0.871762	lymphoid enhancer binding factor 1 [Source:HGNC Symbol;Acc:HGNC:6551]
ENSG00000291259		207.91	-0.634953	0.309411	-2.05214	0.0401565	0.871762	novel transcript
ENSG00000224281	SLC25A5-AS1	75.1992	-0.552476	0.269225	-2.0521	0.0401603	0.871762	SLC25A5 antisense RNA 1 [Source:HGNC Symbol;Acc:HGNC:43438]
ENSG00000162669	HFM1	81.7127	0.542322	0.264148	2.0531	0.0400627	0.871762	helicase for meiosis 1 [Source:HGNC Symbol;Acc:HGNC:20193]
ENSG00000275832	ARHGAP23	295.459	0.519196	0.252337	2.05755	0.0396332	0.871762	Rho GTPase activating protein 23 [Source:HGNC Symbol;Acc:HGNC:29293]
ENSG00000196684	HSH2D	102.922	0.516516	0.251634	2.05264	0.0401071	0.871762	hematopoietic SH2 domain containing [Source:HGNC Symbol;Acc:HGNC:24920]
ENSG00000137161	CNPY3	1221.84	0.434222	0.211244	2.05555	0.0398259	0.871762	canopy FGF signaling regulator 3 [Source:HGNC Symbol;Acc:HGNC:11968]
ENSG00000254858	MPV17L2	219.598	0.429652	0.209275	2.05305	0.0400676	0.871762	MPV17 mitochondrial inner membrane protein like 2 [Source:HGNC Symbol;Acc:HGNC:28177]
ENSG00000290927		717.255	0.420883	0.204665	2.05645	0.0397391	0.871762	novel transcript
ENSG00000177144	NUDT4B	1006.51	0.413268	0.20109	2.05514	0.0398659	0.871762	nudix hydrolase 4B [Source:HGNC Symbol;Acc:HGNC:18012]
ENSG00000146776	ATXN7L1	174.572	-0.413053	0.201306	-2.05187	0.0401823	0.871762	ataxin 7 like 1 [Source:HGNC Symbol;Acc:HGNC:22210]
ENSG00000135457	TFCP2	838.016	-0.412792	0.201141	-2.05225	0.0401452	0.871762	transcription factor CP2 [Source:HGNC Symbol;Acc:HGNC:11748]
ENSG00000124429	POF1B	622.048	0.369791	0.180094	2.05332	0.0400417	0.871762	POF1B actin binding protein [Source:HGNC Symbol;Acc:HGNC:13711]
ENSG00000156531	PHF6	1127.1	0.366209	0.178238	2.05461	0.0399172	0.871762	PHD finger protein 6 [Source:HGNC Symbol;Acc:HGNC:18145]
ENSG00000125249	RAP2A	1298.68	0.356341	0.173631	2.05229	0.0401415	0.871762	RAP2A member of RAS oncogene family [Source:HGNC Symbol;Acc:HGNC:9861]
ENSG00000095059	DHPS	1598.18	0.337713	0.164308	2.05537	0.0398437	0.871762	deoxyhypusine synthase [Source:HGNC Symbol;Acc:HGNC:2869]
ENSG00000144476	ACKR3	287.169	0.336157	0.163533	2.05559	0.0398217	0.871762	atypical chemokine receptor 3 [Source:HGNC Symbol;Acc:HGNC:23692]
ENSG00000100105	PATZ1	775.662	0.335927	0.163345	2.05655	0.0397294	0.871762	POZ/BTB and AT hook containing zinc finger 1 [Source:HGNC Symbol;Acc:HGNC:13071]
ENSG00000188177	ZC3H6	784.631	0.331329	0.161264	2.05458	0.0399196	0.871762	zinc finger CCCH-type containing 6 [Source:HGNC Symbol;Acc:HGNC:24762]
ENSG00000145439	CBR4	1209.69	0.328449	0.159863	2.05456	0.0399217	0.871762	carbonyl reductase 4 [Source:HGNC Symbol;Acc:HGNC:25891]
ENSG00000186462	NAP1L2	648.07	0.327848	0.15934	2.05754	0.0396345	0.871762	nucleosome assembly protein 1 like 2 [Source:HGNC Symbol;Acc:HGNC:7638]
ENSG00000134697	GNL2	1685.89	-0.324638	0.157901	-2.05596	0.0397868	0.871762	G protein nucleolar 2 [Source:HGNC Symbol;Acc:HGNC:29925]
ENSG00000117643	MAN1C1	3235.53	0.295256	0.143737	2.05413	0.0399629	0.871762	mannosidase alpha class 1C member 1 [Source:HGNC Symbol;Acc:HGNC:19080]
ENSG00000213463	SYNJ2BP	2350.98	-0.271163	0.132023	-2.0539	0.0399851	0.871762	synaptojanin 2 binding protein [Source:HGNC Symbol;Acc:HGNC:18955]
ENSG00000129103	SUMF2	3957.27	0.261884	0.127584	2.05265	0.0401069	0.871762	sulfatase modifying factor 2 [Source:HGNC Symbol;Acc:HGNC:20415]
ENSG00000158669	GPAT4	3994.53	-0.253126	0.123247	-2.05381	0.039994	0.871762	glycerol-3-phosphate acyltransferase 4 [Source:HGNC Symbol;Acc:HGNC:20880]
ENSG00000116704	SLC35D1	820.735	-0.195599	0.0950763	-2.05728	0.039659	0.871762	solute carrier family 35 member D1 [Source:HGNC Symbol;Acc:HGNC:20800]
ENSG00000117748	RPA2	987.359	-0.382842	0.18664	-2.05123	0.0402446	0.872661	replication protein A2 [Source:HGNC Symbol;Acc:HGNC:10290]
ENSG00000100055	CYTH4	15.9126	1.27787	0.623415	2.04978	0.0403856	0.872874	cytohesin 4 [Source:HGNC Symbol;Acc:HGNC:9505]
ENSG00000160862	AZGP1	439.638	0.615267	0.300309	2.04878	0.0404839	0.872874	alpha-2-glycoprotein 1 zinc-binding [Source:HGNC Symbol;Acc:HGNC:910]
ENSG00000147130	ZMYM3	1353.7	0.39989	0.195046	2.05023	0.0403418	0.872874	zinc finger MYM-type containing 3 [Source:HGNC Symbol;Acc:HGNC:13054]
ENSG00000116096	SPR	1218.98	0.384736	0.187673	2.05003	0.0403611	0.872874	sepiapterin reductase [Source:HGNC Symbol;Acc:HGNC:11257]
ENSG00000197976	AKAP17A	1597.26	0.343605	0.167655	2.04948	0.0404152	0.872874	A-kinase anchoring protein 17A [Source:HGNC Symbol;Acc:HGNC:18783]
ENSG00000102606	ARHGEF7	2035.88	-0.281002	0.137138	-2.04904	0.0404579	0.872874	Rho guanine nucleotide exchange factor 7 [Source:HGNC Symbol;Acc:HGNC:15607]
ENSG00000185043	CIB1	3626.79	0.268106	0.130775	2.05013	0.040352	0.872874	calcium and integrin binding 1 [Source:HGNC Symbol;Acc:HGNC:16920]
ENSG00000089234	BRAP	886.786	-0.263665	0.128616	-2.05001	0.0403634	0.872874	BRCA1 associated protein [Source:HGNC Symbol;Acc:HGNC:1099]
ENSG00000135679	MDM2	3379.29	-0.243086	0.118645	-2.04884	0.0404777	0.872874	MDM2 proto-oncogene [Source:HGNC Symbol;Acc:HGNC:6973]
ENSG00000165650	PDZD8	6415.44	-0.21433	0.104605	-2.04895	0.0404669	0.872874	PDZ domain containing 8 [Source:HGNC Symbol;Acc:HGNC:26974]
ENSG00000116044	NFE2L2	6155.6	-0.212295	0.103596	-2.04926	0.0404369	0.872874	NFE2 like bZIP transcription factor 2 [Source:HGNC Symbol;Acc:HGNC:7782]
ENSG00000110172	CHORDC1	1990.86	0.339565	0.165772	2.04839	0.0405223	0.873252	cysteine and histidine rich domain containing 1 [Source:HGNC Symbol;Acc:HGNC:14525]
ENSG00000126561	STAT5A	688.755	0.408562	0.199521	2.04771	0.0405879	0.873607	signal transducer and activator of transcription 5A [Source:HGNC Symbol;Acc:HGNC:11366]
ENSG00000125844	RRBP1	7622.25	0.397369	0.194084	2.04741	0.040618	0.873607	ribosome binding protein 1 [Source:HGNC Symbol;Acc:HGNC:10448]
ENSG00000143337	TOR1AIP1	2457.49	-0.298739	0.145875	-2.04791	0.0405686	0.873607	torsin 1A interacting protein 1 [Source:HGNC Symbol;Acc:HGNC:29456]
ENSG00000102547	CAB39L	1171.65	-0.267046	0.130434	-2.04737	0.0406222	0.873607	calcium binding protein 39 like [Source:HGNC Symbol;Acc:HGNC:20290]
ENSG00000108846	ABCC3	2424.4	0.411183	0.200856	2.04715	0.0406433	0.873612	ATP binding cassette subfamily C member 3 [Source:HGNC Symbol;Acc:HGNC:54]
ENSG00000215630	GUSBP9	211.937	-0.43241	0.211271	-2.04671	0.0406869	0.87376	GUSB pseudogene 9 [Source:HGNC Symbol;Acc:HGNC:42323]
ENSG00000198087	CD2AP	3883.07	0.356549	0.174228	2.04645	0.0407122	0.87376	CD2 associated protein [Source:HGNC Symbol;Acc:HGNC:14258]
ENSG00000144840	RABL3	870.914	-0.254825	0.124521	-2.04644	0.0407128	0.87376	RAB member of RAS oncogene family like 3 [Source:HGNC Symbol;Acc:HGNC:18072]
ENSG00000198912	C1orf174	517.713	-0.33581	0.164147	-2.04579	0.0407772	0.874694	chromosome 1 open reading frame 174 [Source:HGNC Symbol;Acc:HGNC:27915]
ENSG00000157224	CLDN12	4267.45	0.328943	0.160838	2.04519	0.0408362	0.875509	claudin 12 [Source:HGNC Symbol;Acc:HGNC:2034]
ENSG00000229676	ZNF492	13.1563	1.13447	0.555183	2.04342	0.0410111	0.876484	zinc finger protein 492 [Source:HGNC Symbol;Acc:HGNC:23707]
ENSG00000154040	CABYR	32.1099	-0.760255	0.372107	-2.04311	0.0410415	0.876484	calcium binding tyrosine phosphorylation regulated [Source:HGNC Symbol;Acc:HGNC:15569]
ENSG00000160183	TMPRSS3	184.038	0.693445	0.339234	2.04415	0.0409389	0.876484	transmembrane serine protease 3 [Source:HGNC Symbol;Acc:HGNC:11877]
ENSG00000213096	ZNF254	791.237	0.461189	0.225692	2.04345	0.0410082	0.876484	zinc finger protein 254 [Source:HGNC Symbol;Acc:HGNC:13047]
ENSG00000151500	THYN1	651.244	-0.403755	0.197588	-2.04342	0.0410113	0.876484	thymocyte nuclear protein 1 [Source:HGNC Symbol;Acc:HGNC:29560]
ENSG00000129355	CDKN2D	260.465	0.39333	0.192412	2.0442	0.0409335	0.876484	cyclin dependent kinase inhibitor 2D [Source:HGNC Symbol;Acc:HGNC:1790]
ENSG00000112759	SLC29A1	4267.06	0.357673	0.175076	2.04296	0.0410564	0.876484	solute carrier family 29 member 1 (Augustine blood group) [Source:HGNC Symbol;Acc:HGNC:11003]
ENSG00000132254	ARFIP2	2689.39	0.317322	0.15526	2.04381	0.0409725	0.876484	ADP ribosylation factor interacting protein 2 [Source:HGNC Symbol;Acc:HGNC:17160]
ENSG00000185477	GPRIN3	1321.01	0.261952	0.12823	2.04282	0.0410701	0.876484	GPRIN family member 3 [Source:HGNC Symbol;Acc:HGNC:27733]
ENSG00000287917		17.0969	0.900985	0.441185	2.04219	0.0411326	0.876729	novel transcript antisense to POLA2
ENSG00000179387	ELMOD2	1275.83	0.394001	0.192939	2.0421	0.0411414	0.876729	ELMO domain containing 2 [Source:HGNC Symbol;Acc:HGNC:28111]
ENSG00000126226	PCID2	1099.03	-0.391809	0.191868	-2.04207	0.0411445	0.876729	PCI domain containing 2 [Source:HGNC Symbol;Acc:HGNC:25653]
ENSG00000214719		296.696	-0.329523	0.161405	-2.04159	0.0411924	0.877304	novel transcript
ENSG00000065675	PRKCQ	118.842	-0.48523	0.237774	-2.04072	0.0412789	0.878673	protein kinase C theta [Source:HGNC Symbol;Acc:HGNC:9410]
ENSG00000170604	IRF2BP1	1391.11	0.441375	0.216331	2.04027	0.041323	0.878673	interferon regulatory factor 2 binding protein 1 [Source:HGNC Symbol;Acc:HGNC:21728]
ENSG00000141401	IMPA2	784.852	0.318003	0.155893	2.03989	0.0413617	0.878673	inositol monophosphatase 2 [Source:HGNC Symbol;Acc:HGNC:6051]
ENSG00000111674	ENO2	8420.47	0.301693	0.147885	2.04005	0.0413455	0.878673	enolase 2 [Source:HGNC Symbol;Acc:HGNC:3353]
ENSG00000139684	ESD	3052.77	-0.212312	0.104078	-2.03993	0.041357	0.878673	esterase D [Source:HGNC Symbol;Acc:HGNC:3465]
ENSG00000157823	AP3S2	1171.22	-0.546134	0.267805	-2.0393	0.0414202	0.8792	adaptor related protein complex 3 subunit sigma 2 [Source:HGNC Symbol;Acc:HGNC:571]
ENSG00000130707	ASS1	2557.45	0.513823	0.251997	2.03901	0.0414495	0.8792	argininosuccinate synthase 1 [Source:HGNC Symbol;Acc:HGNC:758]
ENSG00000155903	RASA2	962.984	0.339049	0.166268	2.03917	0.0414331	0.8792	RAS p21 protein activator 2 [Source:HGNC Symbol;Acc:HGNC:9872]
ENSG00000085063	CD59	26735.5	-0.260365	0.127746	-2.03815	0.0415345	0.880557	CD59 molecule (CD59 blood group) [Source:HGNC Symbol;Acc:HGNC:1689]
ENSG00000204947	ZNF425	97.7018	-0.434593	0.213312	-2.03735	0.0416145	0.881418	zinc finger protein 425 [Source:HGNC Symbol;Acc:HGNC:20690]
ENSG00000174607	UGT8	720.325	-0.307112	0.150747	-2.03727	0.041623	0.881418	UDP glycosyltransferase 8 [Source:HGNC Symbol;Acc:HGNC:12555]
ENSG00000151689	INPP1	1093.76	-0.274453	0.134735	-2.03698	0.0416516	0.881418	inositol polyphosphate-1-phosphatase [Source:HGNC Symbol;Acc:HGNC:6071]
ENSG00000291003		2675.93	-0.261001	0.128136	-2.03691	0.0416594	0.881418	novel transcript
ENSG00000008282	SYPL1	3469.37	0.341143	0.167575	2.03576	0.0417746	0.881779	synaptophysin like 1 [Source:HGNC Symbol;Acc:HGNC:11507]
ENSG00000178965	ERICH3	233.058	0.316275	0.155319	2.03629	0.0417216	0.881779	glutamate rich 3 [Source:HGNC Symbol;Acc:HGNC:25346]
ENSG00000164830	OXR1	1015.57	0.293792	0.144308	2.03587	0.0417631	0.881779	oxidation resistance 1 [Source:HGNC Symbol;Acc:HGNC:15822]
ENSG00000197024	ZNF398	705.349	-0.27192	0.133565	-2.03586	0.0417639	0.881779	zinc finger protein 398 [Source:HGNC Symbol;Acc:HGNC:18373]
ENSG00000119402	FBXW2	2035.02	-0.208837	0.102588	-2.03569	0.0417818	0.881779	F-box and WD repeat domain containing 2 [Source:HGNC Symbol;Acc:HGNC:13608]
ENSG00000284779		9.55432	-2.06478	1.01616	-2.03195	0.042159	0.882346	novel protein
ENSG00000271384		5.55494	-1.6076	0.790464	-2.03374	0.0419779	0.882346	novel transcript
ENSG00000072694	FCGR2B	32.4324	-1.30954	0.644154	-2.03295	0.0420572	0.882346	Fc gamma receptor IIb [Source:HGNC Symbol;Acc:HGNC:3618]
ENSG00000157766	ACAN	37.755	0.787727	0.387416	2.03328	0.0420237	0.882346	aggrecan [Source:HGNC Symbol;Acc:HGNC:319]
ENSG00000005189	REXO5	83.9361	-0.570635	0.280664	-2.03316	0.0420365	0.882346	RNA exonuclease 5 [Source:HGNC Symbol;Acc:HGNC:24661]
ENSG00000162482	AKR7A3	64.8631	0.506692	0.249308	2.0324	0.0421136	0.882346	aldo-keto reductase family 7 member A3 [Source:HGNC Symbol;Acc:HGNC:390]
ENSG00000115392	FANCL	679.244	0.506548	0.249031	2.03408	0.041944	0.882346	FA complementation group L [Source:HGNC Symbol;Acc:HGNC:20748]
ENSG00000160229	ZNF66	93.7266	-0.506191	0.249126	-2.03187	0.0421671	0.882346	zinc finger protein 66 [Source:HGNC Symbol;Acc:HGNC:13135]
ENSG00000264343	NOTCH2NLA	408.15	0.447783	0.220268	2.0329	0.0420626	0.882346	notch 2 N-terminal like A [Source:HGNC Symbol;Acc:HGNC:31862]
ENSG00000137054	POLR1E	421.66	-0.432804	0.212872	-2.03317	0.0420355	0.882346	RNA polymerase I subunit E [Source:HGNC Symbol;Acc:HGNC:17631]
[truncated: 60,259 more rows]
